# Supplementary material for: Baseline eGFR cutoff for increased risk of post-contrast acute kidney injury in patients undergoing percutaneous coronary intervention for ST-elevation myocardial infarction in the emergency department
Source: PLoS One. 2023 Oct 26;18(10):e0293598. doi: 10.1371/journal.pone.0293598 (PMC10602274; doi:10.1371/journal.pone.0293598)
Supplement: S2 File — (XLSX) [file pone.0293598.s002.xlsx]

## Sheet: data
research number	Age	Sex	baseline Cr	baseline eGFR (CKD-EPI)	Post PCI - AKI	ECMO	CRRT	SBP	DBP	HR	HTN	DM	Smoking	Hypercholesterolemia	conoray artery Dz.	heart failure	arrhythmia	stroke	malignancy	liver Dz	chronic kidney dz	Killip class	LV EF (%)	Contrast amount (cc)	type of contrast medium	vessel Dz.	pre-procedural status	door to balloon time (min)	W.B.C	hemoglobin	hematocrit	D.N.I	platelet	neutrophil (%)	lymphocyte (%)	glucose	BUN	uric acid	T.cholesterol	CK	CK-MB	Troponin T	NT pro BNP	Triglyceride	HDL -Chol	L.D.L Chol	CRP	Before ACEI/ARB	Before Beta blocker
1	46	1	0.89	110	0	0	0	94	70	70	1	0	1	0	1	0	0	0	0	0	0	1	69			2	0	66	15.49	15.1	44.1	1.6	216	79.2	11.9	130	17.5	6.3	129	145	1.7	9	145	50	52	48	0.2	1	0
2	57	1	0.97	86	0	0	0	135	86	121	0	0	1	0	1	0	0	0	0	0	0	1	56	200	1	1	0	88	4.48	16	46.2	1.6	287	62.4	26.9	15	13.7	8	164	298	3.8	12	58	200	61	68	0.2	0	0
3	73	1	0.82	89	0	0	0	136	80	75	1	0	1	0	0	0	0	0	0	0	0	2	48			2	0	71	10.03	14.9	46	1.2	188	85.3	7.7	153	10.9	6.6		1084	143.8	714	367	54	27	47	0.3	0	0
4	77	0	0.61	89	0	0	0	155	81	79	1	1	0	0	0	0	0	1	1	0	0	1	53			1	0	168	7.28	13.4	40.4	0	216	80.4	13.7	141	12.6	3.6		106	6.6	174	473	79	65	48	0.3	1	0
5	80	0	1.1	53	0	0	0	190	86	58	1	0	0	0	0	0	0	0	0	0	0	1	70	60	2	1	0	98	6.49	10.3	31.5	0	171	57.6	34.4	116	18.2	7		130	3	28	591	74	36	62	0.3	0	1
6	53	1	1.11	100	0	0	0	147	98	80	0	0	1	0	0	0	0	0	0	0	0	1	76	80	1	4	0		9.47	16.1	49.5	0	288	55.6	34.8	162	13.4	6.3		89	1.2	4	14	102	70	56	0.4	0	0
7	60	0	0.61	101	0	0	0	106	67	82	0	0	0	0	0	0	0	1	0	0	0	1	40	160	1	1	0		5.17	13.2	39	0	176	71.5	19	155	14.8	4.9	181	142	3	20		149	48	57	0.4	0	0
8	64	1	0.84	97	0	0	0	97	57	56	1	0	1	1	1	0	0	0	0	0	0	1	43	250	2	3	3	43	9.71	15	42.8	0	164	34.1	57	127	12.2	2.3	130	100	2	9	345	156	35	59	0.4
9	45	1	0.88	124	0	0	0	185	109	92	0	0	0	0	0	0	0	0	0	0	0	1	60			1	0	64	7.95	11.8	34.6	0	210	70.4	19.4	235	27.1	2.3	157	253	7.8	115	1267	71	44	75	0.4	0	0
10	73	0	1.82	36	0	0	0	118	68	121	1	0	0	1	0	0	0	0	0	0	1	1	62	140	1	1	0	1151	7.95	11.8	34.6	0	210	70.4	19.4	235	27.1	2.3	157	253	7.8	115	1267	71	44	75	0.4	0	0
11	75	1	1.43	61	0	0	0	127	86	53	0	1	1	0	0	0	1	0	0	0	0	1	55			3	0	82	6.64	14.9	42.3	0	135	33.4	52.9	222	31.5	7	159	110	1.9	13	61	31	33	93	0.4	1	0
12	73	1	0.61	98	0	0	0	124	78	69	0	0	0	0	0	0	0	0	1	0	0	1	79			2	0	79	5.58	12.8	37.5	0	164	57.1	27.7	101	10.5	4.4	186	70	1.9	22	612	101	44	98	0.4	0	0
13	81	0	1.03	84	0	0	0	100	58	46	0	0	0	0	0	0	0	0	0	0	0	1	58			1	0	187	6.71	13.1	39.2	0	168	60.3	30.8	139	21.4	5.1		59	1.9	22	407	98	48	113	0.4	0	0
14	56	1	0.86	104	0	0	0	118	82	65	1	0	1	1	0	0	0	0	0	0	0	1	62			2	0	86	6.78	15.5	45.1	0	183	55.2	35.3	200	12.2	6.4		108	1.9	12	22	132	38	127	0.4	0	0
15	76	0	1.08	60	0	0	0	182	78	90	1	1	0	0	0	0	0	0	0	0	0	1	40	250	2	2	0	84	9.52	14.9	43.3	0	304	79.3	15.8	154	25.5	4	267	50	6	96	3404	161	43	137	0.4	0	0
16	47	1	0.89	107	0	0	0	123	85	69	0	1	1	0	0	0	0	0	0	0	0	1	40			3	0	86	9.52	14.9	43.3	0	304	79.3	15.8	154	25.5	4	267	50	6	96	3404	161	43	137	0.4	0	0
17	59	1	1.29	60	0	1	0	59	44	90	0	0	0	0	0	0	0	0	0	0	0	4	10	350	1	2	5	79	8.21	14.8	46.6	0	290	32.5	60.1	270	20.2	6.8		93	2	13	87	134	47	137	0.4	0	0
18	58	0	1.85	33	1	0	0	167	79	77	1	1	0	0	0	0	0	0	0	0	0	1	40	170	1	3	3	122	6.48	8.3	25.6	0	293	73.1	18	205	22.5	4.6		538	4.5	75	5269	103	35	144	0.4	0	0
19	67	1	0.89	99	0	0	0	128	87	89	0	1	1	0	0	0	0	0	0	0	0	2	45	200	1	2	0	45	6.27	15.5	44.1	0	182	51.2	33.1	163	10.3	5.9	145	85	3.1	21	21	173	37	63	0.5	0	0
20	49	0	0.84	116	0	0	0	0	0	0	0	0	1	0	0	0	0	0	0	0	0	4	48	50	1	4	2		11.24	13.2	44.6	0	162	23.8	69.1	350	10.1	5.4	145	97	4	20	163	127	39	71	0.5	0	0
21	56	1	1.08	76	1	1	0	103	79	162	1	1	1	0	0	0	0	0	0	0	0	4	30			3	5	57	14.14	18.8	57.7	0.5	256	42.9	44.7	446	21.5	5.1	215	75	3	36	2497	83	33	77	0.5	0	0
22	72	1	1.09	68	0	0	0	178	88	80	1	1	0	0	0	0	0	0	0	0	0	1	55			1	0		7.92	16.4	47.8	0.7	201	65.4	25.5	112	27.6	9.9	177	100	2.5	24	57	93	61	80	0.5	0	0
23	76	1	0.96	85	0	0	0	92	66	64	0	0	1	0	0	0	0	0	0	0	0	4	50	200	1	1	2	45	11.48	14	41.7	0.7	233	72.9	20	127	16.5	5.4		118	2.5	18	185	79	70	88	0.5	0	0
24	69	1	1.08	94	0	0	0	117	76	69	1	0	0	1	0	0	0	0	0	0	0	1	65			1	0	163	5.62	13.7	39.4	0.5	210	58.1	32.7	128	19	4.7	197	75	1.6	119		102	44	99	0.5	0	0
25	52	0	0.71	110	0	0	0	101	73	65	1	1	0	0	0	0	0	0	0	0	0	2	50			2	2	78	9.45	13.1	40.8	0	457	66.4	23	140	14.8	4.6		48	0.8	5	25	111	38	108	0.5	0	0
26	76	1	1.22	57	1	0	1	127	72	58	1	0	0	0	1	0	0	0	0	0	0	4	52			3	3	135	9.91	14.6	42.9	1.4	169	73	19	107	22.3	8.6	150	566	58.1	345	324				0.5	0	0
27	73	1	1.19	57	1	1	1	140	91	77	0	0	0	0	0	0	0	0	0	0	0	1	20			2	2	147	7.57	12.8	39	0	293	39.5	49.7	126	16.7	5.4		89	2.6	40	44	80	13	46	0.6	0	0
28	61	1	1.67	44	0	0	0	116	56	97	1	1	0	0	1	0	0	0	0	0	0	1	47	150	1	3	0	822	3.32	10.3	32.1	4	195	74.4	8.1	188	44.2	3.9	134	35	5.2	91	3170	89	41	50	0.6	0	0
29	85	1	1.22	54	0	0	0	135	79	85	1	0	1	0	1	0	0	0	0	0	0	1	54	140	2	3	0	63	6.77	14.8	43.2	0	112	61.4	28.1	181	25.1	6.2	124	175	3.6	20	141	99	46	52	0.6
30	65	0	0.7	79	0	0	0	153	97	78	1	0	0	0	1	0	1	0	0	0	0	2	70	150	2	2	3	53	4.82	13.2	41	0	169	60	24	165	23.5	4.5	132	85	1.7	13	2724	33	47	54	0.6	0	0
31	57	1	1.07	103	0	0	0	105	66	92	1	0	0	0	0	0	0	0	0	0	0	4	75	70	1	4	2		10.77	12	36.1	0	236	36.4	54.7	300	17.7	9.4	166	170	1.2	6	16	298	55	57	0.6	0	0
32	57	1	1.88	54	0	0	0	67	43	130	1	1	1	0	0	0	0	0	0	0	0	1	63	70	2	4	0		13.78	15.3	46.6	1.8	262	81.6	13.8	388	28.4	6.2	152	158	5.5	26	50	143	42	67	0.6	0	0
33	66	1	0.74	97	0	0	0	175	86	71	0	0	1	0	0	0	0	0	1	0	0	1	23	320	1	2	0	113	5.74	13.1	40.2	0	203	40.4	48.7	184	12.3	3.6		399	21.3	42	86	412	47	73	0.6	0	0
34	70	0	1.06	63	0	0	0	99	71	80	1	0	0	0	0	0	0	0	0	0	0	1		60	2	3	1		10.91	14.8	43.5	0	198	77	16.3	159	29.7	5.2	173	52	3.8	31	1462	37	64	75	0.6	0	1
35	61	1	0.76	98	0	0	0	171	100	78	0	0	0	0	1	0	0	0	0	0	0	1	50	200	1	3	0	62	12.69	17.3	48.8	0.1	273	78.2	15.8	113	13.3	5.1		98	1.5	9	47	105	37	79	0.6	0	1
36	72	1	0.98	87	0	0	0	131	81	88	0	0	0	0	0	0	0	0	0	0	0	1	47	180	1	3	2	50	9.71	14.6	43.3	0	200	63.9	29	163	19.9	7.2	183	132	2.4	8	59	110	46	94	0.6	0	0
37	60	1	0.61	112	0	0	0	187	102	68	0	1	0	0	0	0	0	0	0	0	0	1	56			3	0	112	13.31	16.2	46.7	1.1	293	68.5	22.6	193	24.5	4		123	4.2	47	22	171	43	95	0.6	1	0
38	39	1	0.83	111	0	0	0	135	89	86	0	0	1	0	0	0	0	0	0	0	0	1	47	180	1	1	0	88	9.16	16.5	48.9	0	106	65.3	24.4	136	11.3	5.1	195	428	42.5	131	87	68	49	104	0.6	0	0
39	36	1	0.83	113	0	0	0	141	84	99	0	0	1	0	0	0	0	0	0	0	0	1	45	200	1	2	0	72	16.23	14.7	41.5	2.8	275	79.2	14	186	12.7	7.4	333	170	2.4	24	8	557	33	108	0.6	0	0
40	35	1	1.16	115	0	0	0	145	77	77	1	0	0	0	0	0	0	0	0	0	0	1	60			1	0	52	9.96	16.4	48.5	0	267	34.9	53.7	132	15.2	7.2		95	2.3	<3	13	210	37	116	0.6	0	0
41	52	1	1.29	99	0	0	0	143	93	92	0	0	1	0	0	0	0	0	0	0	0	1	56			2	0	61	10.19	14.7	42.8	0	290	51.3	37.3	132	18	5.5		177	2.9	5	47	134	39	121	0.6	0	0
42	50	1	1.08	80	0	0	0	143	103	65	1	0	1	0	0	0	0	0	0	0	0	1	44	100	2	3	2	62	11.93	15.8	46.4	0	222	83.3	11.5	116	10.1	6.4		108	2.8	45	135	260	31	130	0.6	0	0
43	83	0	1.45	43	0	0	0	99	58	90	1	0	0	0	0	0	0	0	0	0	0	1	60	250	1	3	0	88	8.71	10.5	31.5	0	262	80.1	14.1	134	43.5	5.6	215	150	18.7	166	4548	158	38	150	0.6
44	62	1	1.23	63	0	0	0	154	98	63	1	0	0	0	0	0	0	0	0	0	0	1	68	200	1	1	0	44	9.45	18.2	53.5	0	184	37.8	48.6	114	18.6	6.5		88	2	35	18				0.6	1	0
45	71	1	1.14	88	0	0	0	168	88	96	1	1	0	1	1	0	0	0	0	0	0	1	67			1	0		12.28	14.8	43.8	0	201	36.7	52.4	140	14.8	4.1		102	2.3	4	21				0.6	0	0
46	54	1	0.77	102	0	0	0	112	63	80	0	0	1	0	1	0	0	0	0	0	0	1	43	80	1	4	0		10.86	16.2	46.1	0	201	59.2	24.3	122	12.5	3.9	116	141	6	0.062	232	55	40	59	0.7	0	0
47	58	1	0.69	105	0	0	0	180	91	79	1	0	1	0	0	0	0	0	0	0	0	1	50			2	0	69	6.15	16.2	48.1	1	213	36	48.1	150	13.2	3		121	2.4	6	24	55	47	62	0.7	0	0
48	54	1	0.84	110	0	0	0	123	66	54	0	1	0	0	0	0	0	0	0	0	0	1	41			2	0	236	10.13	14.3	41.5	0	265	42.3	47.1	249	22.3	6.2	155	530	6.9	8	<5	129	41	82	0.7	0	0
49	44	0	0.83	111	0	0	0	104	59	50	1	0	0	0	1	0	0	0	0	0	0	1	57			3	0		16.18	13.4	41.2	0	277	44.4	49.1	161	9.2	4.5	153	63	0.9	<3	57	125	47	93	0.7	0	1
50	51	1	1.07	79	0	0	0	173	96	78	1	1	0	0	1	0	0	0	0	0	0	1	50			1	0	128	9.01	13.4	39.1	1.1	194	57.4	31.5	173	17	3.6	208	123	2.4	8	66	297	38	97	0.7	1	0
51	45	1	1	106	0	0	0	203	133	95	0	1	1	0	0	0	0	0	0	0	0	1	62	180	1	2	6	81	12.56	16.4	48.7	0	311	72.9	22.1	125	17	7.8		194	7.6	159	579	1399	22	108	0.7	0	0
52	50	1	0.95	94	0	0	0	156	100	72	0	0	0	0	0	0	0	0	0	0	0	2	50			1	0	53	5.81	13.9	39.9	0	244	23.5	67.4	135	13.8	5.7		93	1.3	12	30	190	43	116	0.7	0	0
53	47	1	0.94	104	0	0	0	140	90	71	0	1	1	0	0	0	0	0	0	0	0	1	60	140	1	3	0		5.63	15.5	45.4	0	230	44.4	42.6	156	20.8	5.9		168	1.9	7	50	110	45	119	0.7	0	0
54	38	1	0.74	119	0	0	0	160	92	83	0	0	0	0	0	0	0	0	0	0	0	1	49	80	2	1	0	88	13.32	17.1	49.6	0	229	89.6	6	147	8.1	5.6	250	364	28.9	179	1130	86	64	143	0.7	0	0
55	54	1	0.93	108	0	0	0	93	55	54	1	0	0	0	0	0	0	0	0	0	0	1	64			4	0		5.95	15	45.5	0	251	33.9	51	119	19.5	5.9	203	107	1.3	3	31				0.7	0	0
56	69	1	0.76	91	0	1	0	96	67	160	1	1	0	0	0	0	0	0	0	0	0	4	39	90	1	3	2	2442	9.61	15.7	46.6	1.9	187	75.3	16	305	16.6	5.5	168	95	4.9	84	2282				0.7	1	0
57	84	0	3.35	20	0	0	0	135	74	111	1	1	0	0	0	0	0	0	0	0	1	3	38	250	2	3	4	82	18.57	12.6	39.8	2.3	238	93.5	0.9	388	76.7	10.4	243	1277	134.3	5925	29200	94	30	75	0.8	1	0
58	72	1	1.03	73	0	0	0	121	70	58	1	0	1	0	0	0	0	0	0	0	0	1	60			2	0		8.16	14	41.7	0	181	59.5	28	165	32.8	6		130	1.9	7	52	99	38	84	0.8	1	0
59	59	1	1.19	57	0	0	0	141	105	91	0	0	1	0	0	0	0	0	0	0	0	4	43	250	1	1	5	49	12.13	15	46.2	0	219	61.1	34.3	355	21.7	7	151	440	18.7	187	236	53	31	101	0.8	0	0
60	48	1	0.94	112	0	0	0	142	102	72	1	0	0	0	0	0	0	0	0	0	0	1	54			1	0		6	15	43.3	0	172	58.2	32.5	110	12.8	6.9	186	133	1.9	6	21	84	31	105	0.8	0	0
61	85	0	0.68	79	0	0	0	118	65	93	1	0	0	0	0	0	0	0	0	0	0	1	45	220	1	3	0		7.76	7.5	25.2	0	470	63.8	27.7	226	20.1	7	151	158	4.8	38	2488	102	31	117	0.8	1	0
62	75	0	1.6	31	1	0	0	143	84	137	1	0	0	0	1	1	0	0	0	0	0	1	24	60	1	3	0		21.45	14.3	43.4	4.9	239	91	3.6	252	38	10.6	151	157	11.2	101	5135	102	48	34	0.9	1	0
63	64	1	1.07	95	0	0	0	158	94	55	0	0	0	0	1	0	0	0	0	0	0	2	48	150	1	2	0	66	6.87	13.7	40.4	0	196	39.5	52.7	239	19	5.4		184	2.6	9	87	51	40	79	0.9	0	1
64	77	1	1.16	33	1	1	1	200	117	114	0	0	0	0	0	0	0	0	0	1	0	4	15			3	5	147	12.09	15.2	46.6	0	134	28	50.4	141	23.6	4.5		199	3.5	84	951	64	61	81	0.9	0	0
65	51	1	0.89	84	0	1	0	145	93	93	1	1	0	0	0	0	0	0	0	0	0	1	40	320	2	3	0	65	11.45	16.3	46.2	3.3	281	76.8	15.7	246	17.5	8.3	262	104	2.8	17	9	284	19	90	0.9
66	58	1	0.94	92	0	1	0	122	63	61	0	0	0	0	0	0	0	0	0	0	0	1	22	150	1	1	5	61	9	15.5	46.3	0	176	41.2	49.4	173	17.9	7.9	235	78	1.3	10	129	152	34	103	0.9	0	0
67	72	1	0.76	94	0	0	0	186	105	76	1	0	0	0	1	0	1	0	0	0	0	1	55	250	1	3	0		6.01	14.4	41.1	0	242	71	22.1	103	19.9	5		307	20	193	73	171	36	110	0.9	0	0
68	56	1	0.64	109	0	0	0	154	99	88	1	0	0	0	1	0	0	0	0	0	0	1	39			2	0	57	12.76	15.5	45.9	2.1	274	87.6	8.1	145	16.6	5.3.	181	502	49.5	127	91	99	43	111	0.9	0	0
69	57	1	0.73	111	0	0	0	141	95	78	1	0	1	0	0	0	0	0	0	0	0	1	58	230	1	1	0	55	5.8	15.3	44.8	0	165	35.4	50.3	127	12.2	8		128	1	8	10	238	43	126	0.9	0	0
70	55	1	0.69	103	0	0	0	131	79	70	0	0	0	0	0	0	0	0	0	0	0	1	52	260	1	1	0	48	4.83	17	49.5	0	189	47.6	38.7	111	10.5	5.3	266	100	6	57	428	72	49	161	0.9	0	0
71	60	1	0.82	102	0	0	0	122	78	79	0	0	1	0	1	0	0	0	0	0	0	1	56	120	1	1	0	68	6.34	13.7	40.9	0	251	41.4	45	124	17.3	4.2		125	12	167	751	36	65	23	1	0	0
72	74	1	1.09	67	0	0	0	104	66	90	1	0	0	0	1	0	0	0	0	1	0	4	53			1	5	60	8.71	13	40.1	0	120	76.4	17.4	143	22.5	9.5		66	2.4	20	193	83	42	73	1	0	0
73	75	0	1.14	47	0	0	0	119	58	85	1	1	0	0	1	0	0	0	0	0	0	1	45	500	1	1	0	141	6.49	11.5	34.3	0	210	55.7	32.9	106	30.1	8.2	185	84	4.5	99	10304	76	47	90	1	1	0
74	56	1	1.12	91	0	0	0	175	106	99	0	0	1	0	1	0	1	0	0	0	0		28	160	1	2	0		10	16.9	48.2	0	259	37	52.5	130	14.3	7.2	295	144	3.1	9	1377	509	43	107	1	0	0
75	61	1	1.01	80	0	0	0	155	101	63	0	0	1	0	0	0	0	0	1	0	0	3	39	70	1	1	0	104	11.23	14.1	42.2	0	212	77.8	16.2	113	23.2	5.9	193	68	1.4	11	<5	47	57	113	1	0	0
76	19	0	0.58	133	0	0	0	124	55	60	0	0	0	1	0	0	0	0	0	0	0	1	44	190	1	1	0		9.81	10.8	33.1	0	218	82.5	10.6		8.7	4.8	171	33	0.9	0.011		85	36	115	1	1	0
77	59	1	0.92	91	0	0	0	105	69	65	1	0	0	0	0	0	0	0	0	0	0	1	54			2	0	60	9.72	15.2	45.4	0	226	46.2	44.8	145	15.8	5.4		61	1.2	13	80	64	42	117	1	0	0
78	66	1	0.91	101	0	0	0	161	83	60	0	0	0	0	0	0	0	0	0	0	0	1	37	150	2	2	0	107	8.48	14.2	41.2	0	243	59.7	27.2	150	18.5	5.2	220	146	3.6	47	225	44	64	118	1	0	0
79	45	1	0.81	107	0	0	0	161	92	71	0	0	1	1	0	0	0	0	0	0	0	1	66	150	1	2	0	70	14.29	16.3	47.9	0.3	246	85.3	9.4	133	14.7	5.5		102	64.1	21	51	181	42	122	1	0	0
80	40	1	0.89	107	0	0	0	164	96	79	0	0	1	0	0	0	0	0	0	0	0	1	60			2	0	92	7.17	16.9	49	0	251	40.6	46	100	11.8	8.3		98	1.9	12	13	244	34	133	1	0	0
81	54	1	0.92	82	0	1	0	135	85	77	0	0	1	0	0	0	0	0	0	0	0	4	39	100	1	1	5	131	8.79	16.2	45.7	0	271	49.3	44.1	184	17.2	5.7	241	108	1.8	4		60	42	159	1	0	0
82	79	0	0.83	68	0	0	0	74	51	58	0	0	0	0	0	0	0	0	0	0	0	4	38			2	2		7.28	11.7	34.7	0	119	70.3	21.5	122	23.7	5.6	79	2370	215.5	2153	8729	103	28	23	1.1	0	0
83	82	0	0.81	77	0	0	0	120	74	51	0	1	0	0	0	0	0	0	0	0	0	4	47	160	1	1	0	174	6.86	12.7	36.7	0	167	36.7	51	289	20.4	4.5		47	1.3	10	123	58	44	30	1.1	0	0
84	67	1	0.84	95	0	0	0	162	79	73	1	1	0	0	1	0	0	0	0	0	0	1	42			3	0	38	5.99	13.7	40.4	0	161	58.3	27.8	159	13	4.5		133	6.8	105	854	109	27	47	1.1	0	0
85	71	1	0.88	86	0	0	0				1	1	0	0	1	0	0	0	0	0	0	1	50			2	0	90	6.24	15.5	42.2	0	145	43.7	44.5	98	20.4	5.1		169	5.5	39	145	50	49	58	1.1	1	0
86	70	0	0.68	89	0	0	0	130	80	95	0	0	0	1	0	0	0	0	0	0	0	1	50	80	3	1	0		7.29	12.7	39.5	0	217	68.6	22.7	130	18.9	3.3		195	13.6	656		42	61	58	1.1
87	80	1	1.54	48	0	0	0	148	96	60	1	1	0	0	1	0	0	0	0	0	0	1	60			2	0	56	7.81	13.6	40.4	0.9	192	47.4	42.9	130	19.2	6.1		53	1.9	20	299	65	24	60	1.1	0	0
88	64	0	1.03	85	0	0	0	95	51	70	1	0	0	0	1	0	0	0	0	0	0	1	34			2	0	71	6.12	12.8	38	0.6	395	56.5	32.1	173	15.3	4.9		122	2.5	23	2285	171	48	76	1.1	1	0
89	65	1	1.04	68	0	0	0	220	138	115	1	0	1	0	0	0	0	0	0	0	0	3	30			2	3	52	7.38	16.6	50.7	0	197	43.1	44.1	160	14.4	7.2		134	6.7	96	510	674	42	77	1.1	0	0
90	57	1	1.09	99	0	0	0	190	122	92	0	0	0	0	0	0	0	0	0	0	0	1	50	200	2	2	0	67	9.13	16.9	49.3	0	159	63.2	27.1	141	15.1	7.2	201	103	4.9	34	188	209	40	85	1.1	0	0
91	71	1	0.84	88	0	0	0	194	99	88	0	0	0	0	0	0	0	0	0	0	0	2	39			1	3		7.08	13.4	39.9	0	240	71.2	20.2	243	16.7	4.8		126	3.4	21	1126	34	65	117	1.1	0	0
92	59	0	0.64	108	0	0	0	127	81	91	0	0	0	0	0	0	0	0	0	0	0	1	41	150	1	1	0	54	10.27	12.1	35.9	0	313	79.8	13.1	329	18.2	3.5	260	118	7.2	25	101	133	52	139	1.1	0	0
93	81	1	1.56	54	0	0	0	70	55	120	1	0	0	0	0	0	1	0	1	0	0	1	53	160	1	3	5	59	8.88	11.1	33.5	0	321	82.5	8.7	115	27.1	5.8						167	29	145.6	1.1	0	0
94	70	0	0.57	98	0	0	0	146	94	80	1	0	0	0	0	0	0	0	0	0	0	1	40			2	0	51	8.63	15.8	47	0	184	70.2	22.9	201	13.1	2.7		323	31.2	99	171	69	48	159	1.1	0	0
95	52	1	0.87	99	0	0	0	103	67	63	0	0	0	1	0	0	0	0	0	0	0	4	45			1	0	72	8.47	15.6	44.9	0	251	37.1	52.8	129	17.3	8.3	262	88	6.9	7	31	463	43	161	1.1	0	0
96	73	1	0.85	86	0	0	0	168	87	70	1	1	0	0	1	0	0	0	0	0	0	1	47			2	0	86	8.84	16	45.2	0	182	44.9	46.9	186	16.9	4.9		211	5.1	9	38	71	44	49	1.2	0	1
97	47	1	0.8	118	0	0	0	124	82	67	0	1	1	0	0	0	0	0	0	0	0	1	48			3	0	61	7.74	13.4	39	1.9	401	74.5	16.3	98	11	5.4	153					70	60	56	1.2	0	0
98	45	1	1.57	61	1	0	0	211	136	62	1	0	0	0	0	0	0	0	0	0	0	1	43	200	2	1	0	61	14.1	17.7	52	0	215	61.4	31.5	156	26.9	8.8	222	96	3.6	77	243	213	29	83	1.2	0	0
99	48	1	0.86	103	0	0	0	109	75	74	1	1	1	1	0	0	0	0	0	0	0	1	47			2	0	74	14.42	14.8	43.8	0	366	55.3	35.5	163	13.4	6		85	1.5	50	57	384	37	84	1.2	0	0
100	79	0	1.4	36	1	0	0	164	88	68	1	0	0	0	1	1	0	0	0	0	1	1	45			3	0	767	10.32	15.5	46.6	1	496	85.6	7.7	131	38.1	11	159	256	22.4	390	3445	43	50	89	1.2	1	1
101	47	1	0.66	115	0	0	0	142	95	97	1	0	0	0	1	0	0	0	0	0	0	1	54	100	1	2	0		12.95	16.2	47	1.6	234	84.6	11	160	14.9	4.4	181	115	3.6	28	26	86	43	103	1.2	0	0
102	61	1	0.86	104	0	0	0	134	89	65	1	0	0	1	0	0	0	0	0	0	0	1	50	350	1	2	0	106	6.15	14.5	44.9	1.1	254	68	21.3	147	13.3	5.7	184	233	2.7	28	117	29	43	107	1.2	0	0
103	70	0	0.64	95	0	0	0	122	78	83	0	0	0	0	0	0	0	0	0	0	0	1	60			1	0	48	11.61	11.9	34.8	0	298	83.7	13.5	154	15.1	4.9		134	6.8	78	233	149	44	119	1.2	0	0
104	39	0	0.87	84	0	0	0	146	99	98	1	0	0	0	0	0	0	0	0	0	0	1	52	130	1	1	0		7.98	14.9	41.1	0	407	55.7	34.3	114	16.5	6.3		77	1.5	8	58	178	44	143	1.2	0	0
105	67	1	0.92	93	0	0	0	115	80	68	1	0	0	0	0	0	0	1	0	0	0	2	40			1	0	44	6.47	13.7	40	0	272	60.5	29.6	119	29.5	5.1	181	256	5.8	22	157	104	53	64	1.3	1	0
106	78	0	1.14	65	0	0	0	110	54	51	0	1	0	0	0	0	0	0	0	0	0	1	52			1	0		11.19	12.3	34.9	0	464	38.5	51.8	154	19.5	4.3	169	80	202	16	559	94	59	69	1.3	0	0
107	83	0	1.05	69	0	0	0	102	69	78	1	0	0	1	0	0	0	0	0	0	0	1	63	60	1	1	0		7.57	15.4	47.8	0	347	56.1	33.7	186	24.4	3.9	179	71	7.1	134	7070	64	63	70	1.3	0	0
108	68	1	0.91	86	0	0	0	140	83	48	1	0	1	0	0	0	0	0	1	0	0	1	59			3	0	60	9.12	14.5	42.9	0	170	47.8	43.7	124	17.5	4.5	146	106	2.2	4	36	76	41	74	1.3
109	56	1	1.36	67	0	0	0	159	98	95	1	0	0	0	0	0	0	0	1	0	0	1	46	150	2	1	0	80	11.72	11.6	35	0.9	299	89.3	5	269	27	3.6	205	646	51.7	376	597	24	53	98	1.3	0	0
110	53	1	0.79	106	0	0	0	120	80	90	0	0	0	0	0	0	0	0	0	0	0	1	48	180	1	2	0	57	16.43	16.9	49.8	1.5	199	90.2	5.8	105	17.4	5.7	213	179	4.5	53	34	358	30	99	1.3	0	0
111	60	1	1.04	96	0	0	0	130	84	45	0	0	1	1	0	0	0	0	0	0	0	1	64			1	0	64	5.95	14.7	44.8	0	243	45.9	41.3	144	14.2	7.2		176	2.3	23	32	56	41	150	1.3	0	0
112	53	1	0.79	107	0	0	0	145	86	57	1	0	0	0	1	0	0	0	0	0	0	1	30	130	1	2	0	69	7.51	14	40.9	0	220	52.9	36.5	115	15.5	7.2	169	110	2.6	19	157	104	61	72	1.4	0	0
113	78	1	1.22	56	0	0	0	166	103	84	0	1	0	0	0	0	0	0	0	0	0	1	50	190	2	1	0		11.39	16.2	48.7	0.2	177	66	26	190	20.4	6.1		797	76.8	633	3310	156	46	98	1.4	0	0
114	75	1	0.88	84	0	0	0	99	50	43	1	0	1	0	0	0	0	0	0	0	0	1	40			3	0		8.78	13.6	42.2	0	186	42.8	46.8	149	13.5	6.1		169	7.6	223	1259	126	33	132	1.4	0	0
115	43	1	0.87	105	0	0	0	119	69	68	0	0	1	0	0	0	0	0	0	0	0	1	54	150	2	1	0	70	12.37	16	47.3	0	248	75.2	17.6	154	14	7	249	166	7	25	16	240	28	149	1.4	0	0
116	68	0	0.6	110	0	0	0	139	91	67	1	0	0	0	0	0	0	0	0	0	0	1	70	180	1	3	0	45	9.02	14.2	42.9	0	274	42.7	45.6	239	16	4.4	272	100	4.1	6	86	122	46	165	1.4
117	74	0	1.23	54	0	0	0	105	70	97	1	0	0	0	0	0	0	0	1	0	0	1	39			4	0		9.19	15.9	45.9	0	214	74.8	15.3	174	58.4	6.1		98	23.4	313	27367	108	61	53	1.5	0	0
118	66	1	0.69	99	0	0	0	115	73	85	0	0	1	1	0	0	0	0	0	0	0	1	50	200	1	1	0		7.08	14.2	41.9	0	279	52	35.4	89	28.2	5.1		126	2.7	11	173	95	60	59	1.5	0	0
119	50	0	0.72	106	0	0	0	159	87	56	0	1	0	0	0	0	0	0	0	0	0	1	65	200	2	1	0	60	7.56	12.2	35.1	0	321	50.6	40.2	179	10.3	4.3	138	96	1.4	7	429	162	41	70	1.5	0	0
120	77	0	0.98	55	0	0	0	44	36	30	1	0	0	1	0	0	0	0	0	0	0	4	58	140	2	1	5	52	7.25	11.8	34.5	0	235	49.7	41.1	146	15.2	5.6	141	44	0.8	<0.01	192	169	34	86	1.5	0	1
121	59	1	0.75	106	0	0	0	143	102	87	0	0	1	0	0	0	0	0	0	0	0	1	52	150	2	1	0		9.82	15.1	44.3	0	267	40.2	48.6	143	14.2	6.5		62	1.5	5	14	195	35	98	1.5	0	0
122	66	0	0.99	54	0	0	0	128	74	84	1	0	1	0	1	0	0	0	0	0	0	1	62			2	0	140	10.71	13.9	41.1	0	206	50.8	33.9	163	31.9	6.2		52	1.5	11	68	185	39	134	1.5	1	0
123	77	0	0.49	94	0	0	0	74	57	58	1	0	0	0	0	0	0	0	0	0	0	1	47	200	2	2	2	75	14.33	12	36.5	0	422	87.6	9.4	165	17.1	4.7		182	20.8	149	42	115	71	142	1.5	0	0
124	50	1	0.89	100	0	0	0	129	87	87	0	0	1	0	0	0	0	0	0	0	0	1	47	300	1	2	0	49	16.99	15.8	46	0.8	354	76.6	13.6	129	19.6	5.3		106	3.2	16	48	203	50	245	1.5	0	0
125	47	1	0.74	112	0	0	0	113	68	78	0	0	0	0	0	0	0	0	0	0	0	1	47	130	2	1	0	61	8.01	13	36.9	0	286	41.5	47.2	209	11	7	186	139	1.8	<0.01	49		54	59	1.6	0	0
126	87	0	0.91	57	1	0	0	100	70	92	1	1	0	0	1	1	0	0	0	0	0	3	39	250	1	3	5	66	8.17	12.3	39.9	2.1	202	26.1	65.7	405	20.2	6.7		93	2.8	124	3815	98	49	67	1.6	1	0
127	65	1	0.88	103	0	0	0	117	71	54	1	0	1	0	0	0	0	0	0	0	0	1	55	250	2	2	0	52	13.1	14.8	42.4	0	232	69.6	20.5	170	9.2	5.9	135	65	1.9	6	49	35	35	68	1.6	0	0
128	51	1	0.82	103	0	0	0	130	83	75	1	0	1	0	0	0	0	0	0	0	0	1	49	160	1	1	5	51	8.69	13.5	40.2	0	230	58.2	32.1	139	16.5	4.9		175	6.1	27	22	84	46	112	1.6	0	0
129	58	0	0.73	106	0	0	0	127	93	83	0	1	0	0	0	0	0	0	0	0	0	1	42	200	1	1	0	60	8.14	14.4	41.7	0	225	49.6	43.6	418	17.7	3.7	214	53	1.3	<3	21	60	53	122	1.6	0	0
130	82	1	0.91	60	1	0	1	103	65	61	1	0	0	0	0	0	0	0	0	0	0	4	55			3	2	67	8.75	15.3	43	0	216	55.4	34.6	133	17.3	5.8		48	0.8	9	109	125	47	136	1.6	0	0
131	71	0	1.68	40	0	0	0	129	68	64	0	0	0	0	0	0	0	0	0	0	0	1	49			1	0	48	8.33	10.8	32.1	0	361	36.9	52.8	122	27.4	5.7		54	0.9	6	128	47	28	153	1.6	0	0
132	76	0	0.69	95	0	0	0	174	74	94	1	1	0	1	1	0	0	0	0	0	0	1	71			3	0	545	4.46	6.3	19.8	0	162	65	28.9	265	20.9	2.7	88	93	1.6	18	90	79	37	32	1.7	0	0
133	64	1	0.92	88	0	0	0	169	105	75	1	0	0	0	0	0	0	0	0	0	0	1	40	200	1	1	0	73	7.93	14.7	42.8	0	228	80.6	13.1	140	14.3	6.1		137	6.1	46	84	172	33	74	1.7	0	0
134	79	0	0.75	84	0	0	0	142	81	81	0	1	0	0	0	0	0	0	0	0	0	1	67	180	1	1	0	39	12.72	12	35.5	0	142	64.6	29.8	281	14.5	4.1	182	84	2.8	11	59	79	62	77	1.7	0	0
135	74	1	1.03	90	0	0	0	180	110	76	0	0	1	0	0	0	0	0	0	0	0	1	58	140	1	2	0	44	11.04	16.2	46.8	0	210	59.9	31.8	143	15.1	8.1	206	87	2.8	6	13	226	45	87	1.7	0	0
136	46	1	0.81	111	0	0	0	108	60	82	0	0	1	0	0	0	0	0	0	0	0	1	60	250	2	2	0	60	8.72	16.2	45.3	0	328	31.1	56.9	108	14.6	5.9	226	115	2	8	12	134	50	98	1.7	0	0
137	59	1	1.08	75	0	0	0	172	97	109	0	0	1	0	0	0	0	0	0	0	0	1	51			2	0	64	13.09	16.8	46.9	0	266	42.7	47.1	123	13.5	7.7	197	61	0.8	4	14	151	38	101	1.7	0	0
138	51	1	1.23	68	0	0	0	71	46	45	0	0	1	0	0	0	0	0	0	0	0	1	60			1	2	48	10.75	14.1	41.3	0	387	45.5	42.4	170	17.8	6.3		116	1.6	6	34	75	47	110	1.7	0	0
139	57	1	1.11	101	0	0	0	149	85	81	0	0	1	0	0	0	0	0	0	0	0	1	57	150	1	2	2	104	9.26	15.6	46.9	1.4	244	56.9	32.3	163	16.2	5.7	167	105	1.7	75	51	54	38	121	1.7	0	0
140	55	1	0.79	101	0	0	0	108	75	73	0	0	0	0	0	0	0	0	0	0	0	1	50			1	0	73	9.4	14.9	43	0	180	61.3	31.1	147	20.5	4.6	223		283.2	24	20	44	58	127	1.7	0	0
141	64	1	0.82	93	0	0	0	128	86	96	0	1	1	0	0	0	0	0	0	0	0	1	60	190	1	3	0	61	6.19	16.4	48.7	0.6	211	57.8	30.6	310	21.1	4.5		33	1.6	274	1122	174	27	133	1.7	0	0
142	74	1	1.3	68	0	0	0	123	84	53	0	0	0	0	0	0	0	0	0	0	0	1	60			2	0	55	8.58	14.8	46.7	0	286	41.7	45.5	155	21.3	5.9		108	2.6	21	40	138	29	145	1.7	0	0
143	57	1	1.08	99	0	0	0	133	101	85	0	0	0	0	1	0	0	0	0	0	0	1	50			3	2		9.67	14.7	44.9	0	269	37.6	51.2	136	20.3	7.8		110	2.3	15	73	171	47	159	1.7	0	0
144	54	1	0.84	99	0	0	0	148	102	89	0	0	1	0	0	0	0	0	0	0	0	1	29	230	1	3	0		7.24	14.4	40.8	0.3	226	50.5	33.7	119	8.9	5.2		141	2.9	83	240	155	36	67	1.8	1	0
145	51	1	1.15	97	0	0	0	119	77	96	0	1	0	0	0	0	0	0	0	0	0	1	38	350	1	1	0	79	8.85	15.4	44.7	0	197	66.1	25	220	22.5	6.7		195	4.1	16	250	155	43	72	1.8	0	0
146	66	1	0.92	98	0	0	0	101	76	80	0	0	1	0	0	0	0	0	0	0	0	1	60	150	2	1	0	95	8.56	16.2	47.6	0	236	71.5	20.1	127	12.1	7.3		255	4.1	13		86	44	72	1.8	0	0
147	69	1	0.84	99	0	0	0	95	60	67	1	0	0	0	0	0	1	0	0	0	0	1	45	330	1	2	0	71	9.15	16.4	50.1	0	221	32.2	53.7	144	21.5	6.4	139	201	13.3	63	1235	28	35	73	1.8	0	0
148	62	1	0.82	92	0	0	0	140	84	69	0	0	1	1	0	0	0	0	0	0	0	1	59	250	2	2	0	49	8.76	14.4	43.1	0	232	48.6	43.6	199	7.4	4	413	413	5.9	92	667	104	43	74	1.8	0	0
149	60	0	0.46	104	0	0	0	176	98	78	0	0	0	0	0	0	0	0	0	0	0	1	38	230	1	1	0	78	7.51	12.4	37.7	0	275	36.8	57.4	124	16.1	4	203	50	2	10		32	65	123	1.8	0	0
150	70	1	1.07	70	0	0	0	151	84	75	1	0	1	0	0	0	0	0	0	0	0	1	58			1	0		10.26	15.8	46.3	0	222	77.9	13.3	141	13.5	5.1		92	2	11	93	44	39	133	1.8	0	0
151	74	1	1.12	86	0	0	0	141	70	48	1	0	0	0	0	0	0	0	0	0	0	1	53	180	1	3	0	80	8.92	14.7	41.6	0	193	66	24.9	181	24.5	6.5	136	79	1.5	10	98	83	33	65	1.9	1	0
152	70	1	1.11	67	0	0	0	96	62	72	1	1	0	0	0	0	0	0	1	0	0	1	65			2	2	82	11.04	14.4	41.4	1.2	216	67.4	22.2	394	8.9	5.8		48	1.7	9	435	192	35	72	1.9	0	0
153	47	1	0.9	113	0	0	0	174	114	71	0	0	1	0	0	0	0	0	0	0	0	1	50	400	1	3	0	71	15.27	17	52	0	300	36	52	173	16.5	7.9	221	132	182.2	8	15	258	30	116	1.9	0	0
154	54	1	0.89	116	0	0	0	140	93	93	1	0	0	0	0	0	0	0	0	0	0	4	51			1	2	53	10.5	15.9	47.1	1.3	218	83.7	8.7	115	15.6	7.6	218	471	7.3	20	6	113	35	132	1.9	0	0
155	47	1	1.25	104	0	0	0	95	68	85	0	0	0	1	0	0	0	0	0	0	0	1	47	80	1	2	0	31	10.89	15.8	45.9	0	186	40.4	49.5	133	13.6	7.9		108	1.8	16	42	130	38	176	1.9	0	0
156	82	1	1.27	33	1	0	0	136	67	97	1	0	0	0	0	0	0	0	0	0	1	3	27			3	5	89	8.9	14.1	41.9	0.1	158	65.5	26.5	156	20.3	6.3		248	16.6	164	17466	65	37	54	2	0	0
157	89	0	1.01	70	0	0	0	114	73	102	1	0	0	0	0	0	0	0	0	0	0	2	22	180	1	3	3	110	9.87	11.4	35.6	0	297	61	30.6	316	18.6	4.8		53	2.7	27	10884	78	34	57	2	0	0
158	68	0	0.37	124	0	0	0	137	91	74	1	0	0	0	0	0	0	0	0	0	0	1	50			1	0	55	8.66	14.2	41.3	0.1	242	74.7	22	167	16.8	4.5		109	5.7	38	83	63	42	95	2
159	62	1	1.32	56	1	0	0	0	0	0	1	1	1	0	0	0	0	0	0	0	0	4	27	180	2	3	2	993	14.81	14.6	44.4	1.3	131	45.1	46.5	651	15.3	8.2	241	224	19	103	1066	573	30	104	2	0	0
160	43	0	0.53	129	0	0	0	132	72	92	1	0	1	0	0	0	0	0	0	0	0	1	40	210	1	3	0	63	14.46	14.3	42.9	0.4	296	86.1	9.7	161	8.6	4.3		162	7.9	56	352	105	49	130	2	1	0
161	73	0	0.5	92	0	0	0	170	70	134	1	0	0	0	0	0	0	0	1	0	0	1	52	70	2	4	0		11.5	12	38.1	0	269	79.6	13.9	138	9.4	4.4	172	205	8.1	70					2	0	1
162	79	0	0.72	86	0	0	0	134	88	88	0	1	0	1	0	0	0	0	0	0	0	1	40	150	1	3	0	93	7.65	11.2	33.8	0.2	172	78.8	14.1	145	19.1	3.8	116	221	8.4	306	11382	105	46	35	2.1	0	0
163	66	1	0.83	92	0	0	0	114	70	77	1	1	1	0	1	0	0	0	0	0	0	1				1	0		8.13	13.5	38.7	1.7	140	77.3	12.6	166	16.3	6.1	125	108	3.2	26	2500	71	47	56	2.1	0	1
164	73	0	1.02	66	0	0	0	125	82	60	1	0	0	0	1	0	0	1	0	0	0	1	47			2	0	52	4.84	11.4	34.6	0	160	49.9	38.9	181	13	5	134	65	1.8	34	191	44	61	58	2.1	1	0
165	68	1	0.84	97	0	0	0	145	85	62	1	0	0	0	0	0	0	0	1	0	0	1	60	200	1	2	0	319	6.51	14.7	43.7	0	213	52.5	36.9	246	19.8	5.3	156	163	3.4	11	76	112	33	93	2.1	0	0
166	35	1	0.97	99	0	0	0	155	107	78	0	0	1	0	0	0	0	0	0	0	0	1	65			4	0		8.34	17.2	48.4	0	278	36.2	52.2	152	14.7	8.4	250	111	1.9	5	10	259	43	122	2.1	0	0
167	67	0	0.77	103	0	0	0	158	70	62	0	0	0	0	0	0	0	0	0	0	0	1	72	200	2	1	0	67	13.69	15.9	48.3	0	270	68.7	22.3	133	18.4	5.7	242	128	3.8	11	79	56	51	128	2.1	0	0
168	49	1	0.77	109	0	0	0	174	130	93	0	1	1	0	0	0	0	0	0	0	0	1	50			1	0	59	9.12	16.6	46.5	0	176	78.4	13.2	145	12.7	2.7		994	99.5	407	610	157	47	137	2.1	0	0
169	48	1	1.23	89	0	0	0	157	102	65	0	0	0	0	1	0	0	0	0	0	0	1	47	300	1	2	0		8.55	15.9	46	0	276	44.2	45.4	164	18.5	6.7		150	2.1	45	62	191	48	155	2.1	0	0
170	53	0	0.59	110	0	0	0	95	65	103	1	0	0	0	0	0	0	0	0	0	0	1	45	200	1	1	0		10.05	15.3	45.8	2.9	270	65.3	16.1	101	10.5	4.3	146	309	40.1	0.362	2866	104	20	67	2.2	0	1
171	46	1	1.61	71	0	1	0	68	33	110	1	1	0	1	0	0	0	0	0	0	0	1	15	50	1	3	2		14.47	14.6	42	1.1	194	85.6	11.2	310	20.3	6.4	113	469	36.8	721	346	125	28	72	2.2	0	0
172	63	1	0.94	99	0	0	0	134	89	78	1	0	0	0	0	0	0	0	0	0	0	1	40			2	0	53	9.47	15.5	44.6	0	231	36.7	50.2	135	10.1	3.9		280	3	6	22	68	44	91	2.2	0	0
173	58	1	0.84	108	0	0	0	141	86	67	1	0	1	0	1	0	0	0	0	0	0	1	45	150	1	3	0	53	13	16.2	47.8	0.8	402	53.1	36.1	124	11.3	6.1		87	1.2	8	67	133	34	104	2.2	0	1
174	59	1	1.03	79	0	0	0	141	107	101	1	0	0	0	0	0	0	0	0	0	0	1	38			3	0	74	18.02	15.4	43	1	205	87.5	8.3	138	9.4	4.8		3607	219.1	1981	140	133	32	110	2.2	1	0
175	48	1	0.85	104	0	0	0	178	110	109	1	0	1	1	0	0	0	0	0	0	0	1	60			2	0	72	15.34	15.7	44.1	0.4	283	83.4	10.8	148	15.5			224	4.7	23	21	435	35	127	2.2	0	0
176	44	1	0.82	104	0	0	0	150	108	86	0	0	1	0	0	0	0	0	0	0	0	1	54	100	2	4	0		13.01	15.5	45	0	292	40.4	50.7	185	14.2	6.7	200	106	1.1	5	20	422	46		2.2	0	0
177	59	1	0.83	92	0	0	0	165	108	71	1	1	1	0	1	0	0	0	0	0	0	1	37	200	2	2	0	72	12.64	17.1	50.5	0.1	188	45	44.7	168	22.3	4.5	113	91	1.9	<0.01	79	95	27	60	2.3	1	1
178	75	0	0.43	98	0	0	0	103	68	76	1	0	0	0	0	0	0	0	0	0	0	2	58	150	2	1	0	44	8.37	12.6	38.2	0	556	87.7	8.3	129	18.4	4.5	203	216	26.8	99	164	68	44	117	2.3	0	0
179	67	1	0.86	99	0	0	0	169	94	54	0	0	0	0	0	0	0	0	0	0	0	1	62			3	0	38	8.56	15.2	44.1	0.7	213	64.8	27.8	158	14.4	5.9	210	341	5.5	28	16	138	38	150	2.3	0	0
180	48	1	0.85	103	0	0	0	113	92	95	1	0	1	0	0	0	0	0	0	0	0	1	55			3	0	77	13.65	15.9	46	0	268	56.5	32.8	126	18.8	7.3	249	86	1.3	8	35	213	46	160	2.3	0	0
181	65	1	1.16	68	1	0	0	120	80	98	1	1	0	0	0	0	0	0	0	0	0	4	46			1	6	147	10.72	14.3	42.7	2.4	182	50.1	42.4	337	20.6	6.6	188	173	6.7	22	82				2.3	1	0
182	87	1	1.36	50	0	0	0	120	60	61	1	1	0	0	0	0	0	1	0	0	0	1	72			1			9.76	15.8	45.9	0	182	77.5	13.4	130	16.8	6.3	164	67	1.7	13	444	131	47	63	2.4	0	0
183	38	1	0.85	126	0	0	0	91	56	61	0	1	0	0	0	0	0	0	0	0	0	1	56	180	3	1	2	39	13.35	14.8	41.4	0	282	36.6	53	252	12.4	3.3		128	1.4	13	11	266	42	119	2.4	0	0
184	58	1	1.7	83	0	0	0	141	88	132	0	0	0	0	0	0	0	0	0	0	0	4	42	200	2	1	6	80	22.96	15.4	48.9	5.7	306	62.1	30.3	247	21.1	10.7	243	258	6.2	224	314	91	35	123	2.4	0	0
185	65	1	0.75	93	0	0	0	142	87	80	0	1	0	0	1	0	0	0	0	0	0	1	41	200	1	3	0		5.75	13.8	42.6	0	125	65.7	20.1	154	15.5	5.6	104	87	1.4	4	251	63	44	45	2.5	0	0
186	71	1	0.76	94	0	0	0	158	77	85	1	1	1	0	0	0	0	0	0	0	0	1	68			3	0	74	15.53	15.2	44.5	0.9	325	88.5	7.3	287	23.8	4.6		58	2.2	19	106	131	31	69	2.5	1	0
187	78	0	0.75	82	0	0	0	159	96	73	1	1	0	0	1	0	0	0	0	0	0	1	47	150	2	3	0	84	7.02	11.5	36	0	231	51.9	38	174	22.5	4.1		98	2.7	33	138	113	58	78	2.5	0	0
188	85	0	0.86	61	0	0	0	129	94	111	0	0	0	0	0	0	0	0	0	0	0	3	40	250	1	1	0	65	7.98	11.8	36	0	218	68.9	21.5	132	20.7	3.9	170	264	17	482		47	36	90	2.5	0	0
189	55	1	0.61	112	0	0	0	121	77	72	0	0	1	0	0	0	0	0	0	0	0	1	51	270	2	3	0		6.78	14.3	40.5	1	203	52.8	29.1	88	9.7	7.3	161	87	2.3	380	254	126	34	95	2.5	0	0
190	72	1	1.15	63	0	0	0	141	74	67	1	0	1	0	0	0	0	0	0	1	0	1	53	150	2	3	0	78	4.28	13.1	39.1	0	71	67.6	20.3	92	28.2	5.7	179	358	8.4	340	1059	65	42	104	2.5	0	0
191	67	1	0.74	108	0	0	0	135	89	91	0	0	1	0	0	0	0	0	0	0	0	1	40	200	1	3	0	76	10.32	14.1	42.2	0	199	88.1	9.7	158	16.7	4.7	205	428	45.3	148	609	52	48	107	2.5	0	0
192	60	1	0.94	96	0	0	0	147	101	90	0	0	1	0	0	0	0	0	0	0	0	1	50	140	1	3	0	48	10.78	16.3	49.3	0	339	76.3	17.2	153	14.4	8.4	207	238	18.8	99	35	56	35	118	2.5	0	0
193	40	1	1.21	111	0	0	0	118	82	60	0	0	0	0	0	0	0	0	0	0	0	1	62			1	0	68	10.39	14.6	43.6	0	187	40.8	50.2	176	20	7.2	234	164	2.2	7	<5	320	46	150	2.5	0	0
194	49	1	0.82	105	0	0	0	171	104	75	0	0	1	0	0	0	0	0	0	0	0	1	53	330	2	2	0	64	10.87	15.3	46.2	0	297	37.8	44.7	147	10.6	5.1	174	120	2.3	79	49	146	31	84	2.6	1	0
195	55	1	0.95	100	0	0	0	149	98	115	1	1	0	0	1	0	0	1	0	0	0	1	52			1	0	51	13.69	14.4	43.3	0	468	64	26.7	157	14.6	5.4		58	1.4	20	50	130	36	85	2.6	0	0
196	73	0	0.56	109	0	0	0	117	72	82	0	0	0	0	0	0	0	0	0	0	0	1	54	180	2	3	0	136	5.9	12.9	37.4	0	175	65.7	27.7	132	13.3	3.5	187	68	3.6	62	201	32	38	111	2.6	0	0
197	58	0	0.51	107	0	0	0	155	90	84	0	0	1	0	0	0	0	0	0	0	0	1	50			1	0	52	17.17	15	42.7	1.5	203	84.5	11.3	343	13.2	3.1		70	3.1	32	149	164	46	125	2.6	0	0
198	46	1	0.87	103	0	0	0	125	77	80	0	0	0	1	0	0	0	0	0	0	0	2	56	150	2	2	2	60	13.03	16.2	47.9	0.1	251	78.5	14.6	158	8	5.1	233	60	1.1	11	36	53	35	159	2.6	0	0
199	53	1	1.3	88	0	0	0	99	53	70	0	0	0	0	0	0	0	0	0	0	0	1	56	200	1	1	0	52	12.75	14.3	44	0	220	40.9	42.7	170	14.8	7.4	277	102	1.8	16	23	154	37	173	2.6	0	0
200	35	1	0.75	121	0	0	0	166	111	82	0	0	1	0	0	0	0	0	0	0	0	1	60	180	1	1	0	374	11.62	15.3	44.4	0	287	59.3	27.4	132	15.5	5.9	253	845	71.7	804	513	56	57	180	2.6	0	0
201	79	1	0.85	93	0	0	0	188	94	57	1	0	0	0	0	0	0	0	0	0	0	1	50	100	1	2	0	49	9.5	14.9	46.1	0	255	72.3	17.9	151	19.2	5.6	142	60	2.2	33	539	101	44	60	2.7	0	0
202	49	1	0.84	114	0	0	0	126	81	86	1	0	0	0	0	0	0	0	0	0	0	1	50	150	1	2	0	56	7.66	17	46.4	0.3	190	77.4	17.7	154	13.3	5.4		376	16.3	93	119	159	32	105	2.7	0	0
203	39	1	1.41	106	0	0	0	131	81	85	0	0	1	0	0	0	0	0	0	0	0	4	44	120	1	1	0	51	21	16.4	51.6	0.6	394	70.7	23.6	100	15	6.9		171	2.5	44	43	119	35	109	2.7	0	0
204	58	1	0.81	112	0	0	0	100	68	47	1	0	1	0	1	0	0	0	0	0	0	2	58	90	2	2	0	145	7.37	13.4	41.6	0	331	41.7	48.3	125	24.8	3.4	184	213	4.6	5	125	61	50	111	2.7	0	0
205	55	1	0.94	103	0	0	0	109	64	91	0	0	0	0	0	0	0	0	0	0	0	1	73	50	2	4	0		6.81	14.2	40.4	0	243	51.7	35.5	211	19.2	5	101	130	0.7	4	19	314	28	13	2.8	0	0
206	67	1	1.1	91	0	0	0	138	85	79	1	0	1	0	0	0	0	0	0	0	0	1	40			1	0	31	13.47	15.2	48	1.6	241	77.6	16.1	178	20.4	9.6		159	2.2	19	54	84	45	54	2.8	0	0
207	69	1	1.22	61	0	0	0	66	30	77	1	1	0	0	0	0	0	0	0	0	0	4				1	0		7.13	14.2	41.7	0	247	47.2	47.9	291	19.3	4.3		68	1.3	5	138	97	37	58	2.8	1	0
208	67	1	0.76	94	0	0	0	152	86	80	0	1	0	1	0	0	0	0	0	0	0	1	53			3	0		15.88	14.6	43.3	1.1	272	82.2	10.9	185	14	4.1	145	155	5	23		128	41	66	2.8	0	1
209	87	1	0.99	79	0	0	0	130	77	89	1	0	0	0	0	0	0	0	1	0	0	1	44			1	0	44	5.55	9.3	30.5	0	411	85.2	11.4	147	23.9	4.1	155	121	6.6	56	1093	47	38	84	2.9	0	0
210	68	1	0.83	90	0	0	0	107	71	53	1	0	1	0	0	1	0	0	0	0	0	1	61			2	0	62	15.35	14.4	41.7	0.4	169	70.2	21.6	174	21.3	5.7		129	3.6	16	1289	147	33	102	2.9	0	1
211	51	0	0.47	124	0	0	0	120	62	90	0	0	0	0	0	0	0	0	0	0	0	1	44	180	1	1	0	79	8.92	12.5	39.8	0	307	76.7	17.9	128	14	3.2		69	7.2	166	767	173	30	103	2.9	0	0
212	62	1	1.27	94	0	0	0	106	94	55	0	1	1	0	0	0	0	0	0	0	0	1	70	350	1	2	0		7	15.5	47.9	0.5	177	47.7	44.7	388	19.9	5.2		177	5.8	5	38	114	48	114	2.9	0	0
213	46	1	0.77	111	0	0	0	140	92	113	0	0	1	0	0	0	0	0	0	0	0	1	57			2	0	72	11.19	15	43.2	0	301	80.9	14.7	117	12.1	6.8	249	172	8.4	25	82	91	24	132	2.9	0	0
214	47	1	1.08	105	0	0	0	120	86	61	0	0	1	0	0	0	0	0	0	0	0	1	57	240	1	1	0	45	10.42	14.8	42.1	0.6	335	57.2	36.6	239	19.1	6.1	138	82	1.2	<0.01	<5	234	42	41	3	0	0
215	69	1	1.01	89	0	0	0	123	63	69	1	0	0	0	1	0	0	0	0	0	0	1	40	200	2	3	0	188	6.22	10.4	30.2	0.4	247	70	17	175	16.4	5.4		83	1.4	8	351	56	47	57	3	0	0
216	86	0	1.39	38	0	0	0	148	59	73	1	1	0	0	0	0	0	0	0	0	0	1	66			3	0		4.81	10.4	30.5	0	98	72.7	17	303	18.9	4.8		188	5.6	28	8484	130	40	110	3	0	0
217	57	1	0.82	98	0	0	0	132	84	48	0	0	1	0	0	0	0	0	0	0	0	1	65			4	0		6.9	16.6	49.7	1.1	249	51.9	35.7	185	14.3	8.2		321	12.5	69	73	185	25	29	3.1	0	0
218	62	1	1.36	74	0	0	0	177	85	118	1	1	0	0	1	0	0	0	0	0	0	1	51	170	2	3	0		14.88	12	36.3	2.4	156	86.7	6.9	153	23.7	7.2	94	208	4.7	19	280	111	35	41	3.1	1	0
219	85	1	1.12	60	0	0	0	101	65	74	0	0	1	0	1	0	0	0	0	0	0	1	22			3			10.15	13.9	42.6	0.7	335	61.1	20.3	121	20.7	7		88	2.1	28	737	109	37	65	3.1	1	0
220	61	1	1.01	95	0	0	0	145	86	88	1	1	1	1	0	0	0	0	0	0	0	1	50			2	0		9.49	15.3	44	0	172	66	26.9	186	14.8	5.2		117	2	24	94	56	35	77	3.1	0	0
221	61	1	0.84	95	0	0	0	113	75	73	1	0	0	0	0	0	0	1	0	0	0	1	29	60	2	4	0		5.94	11.2	33.4	0	223	50.9	38.4	131	16.2	8.1	149	24	3.3	32	550	197	35	81	3.1	1	0
222	82	1	1.24	54	0	0	0	97	66	70	0	0	0	0	0	0	0	0	0	0	0	1	65			1	0	72	4.41	13.6	41.8	0	170	83.4	13.4	152	26.1	3.9		132	5.9	862	7253	75	44	89	3.1	0	0
223	46	1	0.9	113	0	0	0	106	68	102	0	0	1	0	0	0	0	0	0	0	0	1	77			1	0	69	13.22	15.9	47	0	249	31.3	57.9	518	12.9	4.7		52	0.8	4	<5	307	30	112	3.1	0	0
224	46	0	0.83	94	0	0	0	145	101	69	1	0	0	1	0	0	0	0	0	0	1	1	60			1	0	68	6.96	12.9	38.6	0	318	54.3	36.4	151	12.5	3.7		134	1.6	40	92	57	50	122	3.1	0	0
225	62	1	0.74	112	0	0	0	128	94	89	1	0	0	0	0	0	0	0	0	0	0	1	40	100	2	3	0	96	5.78	15	45.3	0	213	74.2	17.6	124	12.4	7.3	152	190	8.5	44	22	339	44	41	3.2	1	0
226	56	1	1.02	107	0	0	0	140	106	82	1	1	0	1	0	0	0	0	0	0	0	1	60			1	0	69	11.94	15.2	44.3	0	236	46	44.3	187	24.7	3.1		91	1.8	11	25	121	36	57	3.2	0	0
227	81	0	1	65	0	0	0	115	71	84	0	1	0	0	0	0	0	0	0	0	0	4	31	120	2	3	6	54	9.92	11.4	34	0	319	80.2	13.7	329	32.3	6.8	93	150	9.8	798	26360	35	27	45	3.3	0	1
228	71	1	0.89	92	0	0	0	136	94	102	0	0	0	0	0	0	0	0	1	0	0	1	40	210	1	2	0	61	5.92	13.5	40.3	0.2	156	72.9	17.5	146	25.6	6.1		208	532	235	1467	46	64	46	3.3	0	0
229	55	1	0.88	100	0	0	0	105	65	55	0	0	0	0	0	0	0	0	0	0	0	1	53			2	0	36	10.46	15.2	47.3	2.5	255	70	21.3	110	23.5	2.3		236	3.6	26		57	51	87	3.3	0	0
230	60	1	0.94	102	0	0	0	151	98	88	0	0	1	0	0	0	0	0	0	0	0	1	40	150	1	2	0	133	9.68	14.3	41.2	0	213	40.5	50.4	109	18	7.9	216	110	1.3	7	8	108	39	119	3.3	0	0
231	59	1	0.85	99	0	0	0	130	82	65	0	0	0	0	0	0	0	0	1	0	0	1	73	320	2	4	0		5.12	11.9	35.1	0	245	67.2	23.2	107	18.3	4.6	259	27	2.5	99	133	116	43	122	3.3	0	0
232	64	0	0.53	72	1	0	1	90	64	77	1	0	0	0	0	0	0	0	0	0	0	3	30	200	1	3	0	521	16.87	12.2	37.6	2.6	344	82.5	10.7	153	15.8	3.9	172	2103	309.1	1944	786	63	31	59	3.4	0	0
233	77	1	1.25	60	0	0	0	233	106	119	1	1	1	0	0	0	0	0	0	0	0	3	32	150	2	3	0	49	10.29	11.9	39.3	0	225	59.6	30.9	251	19.5	7.5	112	114	2.8	15	3066	74	23	60	3.4
234	52	1	0.83	93	0	0	0	178	110	75	1	0	1	0	0	0	0	0	0	0	0	1	40	250	1	1	0	85	5.7	15.6	45.8	0	214	55.3	33.8	137	14.3	6.1	216	115	4.2	11	24	233	33	90	3.4	0	0
235	55	1	0.79	104	0	0	0	117	82	66	0	0	1	0	0	0	0	0	0	0	0	1	58	300	1	3	0	50	9.47	15.8	47.7	1.4	230	45.8	44.2	147	15.2	5.7		33	1.1	6	55	154	39	174	3.4	0	0
236	61	1	0.59	110	0	0	0	140	89	73	0	1	1	0	0	0	0	0	0	0	0	1	44	180	1	3	0		5.24	15.2	43.9	0	190	58.1	28.4	185	15.8	2.8	134	64	2	58	57	208	40	65	3.5	0	0
237	81	0	0.72	79	0	0	0	102	56	100	0	0	0	0	0	0	0	0	0	0	0	1	45	180	1	2	0	1506	10.85	10.9	33.4	0	251	78.6	17.5	124	16.6	4.4	163	508	81.3	286	885	56	29	96	3.5	0	0
238	60	1	0.94	100	0	0	0	86	66	82	1	0	0	1	0	0	0	0	0	0	0	2	40			1	0	50	11.01	16.2	47.2	0	314	48.1	42.6	104	20.7	6.4	197	176	3.3	33	71	110	44	100	3.5	0	0
239	56	1	0.93	106	0	0	0	120	80	90	0	0	1	0	0	0	0	0	0	0	0	1	27			3	0	96	11.64	16.1	49	2.9	386	63.8	25.2	122	16.5	6.9		164	5.9	217	419	130	40	174	3.5	0	0
240	56	0	1.31	46	0	0	0	181	108	92	0	0	0	0	0	0	0	0	0	0	0	2	46	200	1	1	0	60	12.81	15.2	44.6	0.2	250	68	21.6	165	25.5	6.3		135	4	74	131	123	42	206	3.5	0	0
241	82	1	2.49	23	1	0	1	145	99	114	1	0	0	0	0	0	1	1	0	0	1	2	34			1	5	227	6.83	12.1	37.6	0	118	82.1	10.2	163	49.8	8.7		195	12	383	32135	86	42	52	3.6	0	0
242	75	1	0.88	84	0	0	0	167	101	89	1	0	0	0	0	0	0	0	0	0	0	1	44			3	0		5.87	14.8	43	0	163	56.9	28.9	194	18.9	6	132	49	2.2	12		52	51	58	3.6
243	44	1	1.27	61	0	0	0	157	90	145	0	0	0	0	0	0	0	0	0	0	0	1	33	180	2	2	0	161	13.46	16	48.7	1.7	310	55	35.7	255	19.8	10.4	217	267	4.3	230	13	171	36	126	3.6	0	0
244	63	1	0.89	101	0	0	0	136	87	67	1	1	1	0	1	0	1	0	0	0	0	1	40			1	0	60	6.15	15.6	46.4	0	191	50.9	33.9	131	9.9	4.5		65	1.3	24	794	68	62	65	3.7	0	0
245	75	1	0.96	89	0	0	0	113	52	68	1	0	0	1	0	0	0	0	0	0	0	1	46	400	1	2	0	73	11.83	15	45.9	0.3	247	57.2	34.7	147	14.5	4.4		92	2.5	65	260	81	48	104	3.7	0	0
246	41	1	0.95	99	0	1	0	68	50	52	1	0	1	0	0	0	0	0	0	0	0	1	40			3	2	57	15.18	15.8	47	0	226	56.4	35.9	273	11.7	6.8	261	81	0.9	8	19	377	35	134	3.7	0	0
247	77	1	0.89	87	0	0	0	118	73	110	0	0	1	0	0	0	0	0	0	0	0	1	48			1	0	69	9.71	13.8	41.9	1.6	207	68.9	18	96	14.8	4.5		1484	103.9	4714	1557	33	44	103	3.8	0	0
248	57	1	1.16	94	0	0	0	166	97	72	0	0	0	1	0	0	0	0	0	0	0	1	60	420	1	2	0	72	11.17	15.2	45.5	2.2	200	77.5	14.7	128	17.6	8.9	178	251	22.6	76	88	117	25	104	3.8	0	0
249	46	1	0.74	111	0	0	0	127	82	72	0	0	0	0	0	0	0	0	0	0	0	1	61	100	2	1	0	41	9.71	16.5	46.2	0	182	31.2	60.2	123	15.3	6.6	235	88	2.2	7	17	122	47	148	3.8	0	0
250	71	1	1.1	94	0	0	0	179	121	100	0	0	0	0	0	0	0	0	0	0	0	1	40			3	0	48	10.08	15.7	44.2	0	260	50.7	38.8	125	14.8	6.1		63	1.5	13					3.8	0	0
251	89	1	1.53	42	0	0	0	138	88	90	1	1	0	0	0	0	0	0	0	0	1	3	35	100	1	3	3	181	4.62	12.3	41	2.8	155	83.9	10	607	32.1	7.4	158	247	16.5	0.34	26031	67	48	66	3.9	0	0
252	73	1	0.78	103	0	0	0	121	75	65	1	1	0	0	0	0	0	0	1	0	0	1	50			1	0	58	8.38	15.4	45.9	0.2	232	60.5	30.6	197	12.7	3.1	139	129	5.3	31	67	79	36	84	3.9
253	18	1	1.22	99	0	0	0	119	80	99	0	0	0	0	0	0	0	0	0	0	0	3	34			1	0	56	10.13	16.2	48.4	0	320	41.8	49	101	7.3	7.6	166	216	0.4	14	93	41	46	98	3.9	0	0
254	76	0	0.68	86	0	0	0	144	81	55	0	0	0	0	0	0	0	0	0	0	0	1	43	160	2	1	0	73	8.17	13	38.2	0	221	86	10.9	135	19.1	3.7		291	21.2	102	255	77	41	101	3.9	0	0
255	67	1	0.77	101	0	0	0	154	96	62	1	0	1	0	0	0	0	0	0	0	0	1	74	220	1	2	2	76	11.76	15.8	46.9	0	306	63.9	25.5	170	13.1	4		181	7.4	45	417	143	34	110	3.9	0	0
256	38	1	0.7	120	0	0	0	184	128	97	0	0	0	0	0	0	0	0	0	0	0	1	67	70	1	4	0		8.1	16.8	47.9	0	274	64.4	28.1	398	12.7	6.1		119	2.4	14	104	130	41	140	3.9	0	0
257	70	0	0.61	104	0	0	0	166	90	59	1	1	0	0	1	0	0	0	0	0	0	2	47			3	0	398	8.91	12.2	35.5	0	120	73.2	12.6	168	9.1	4	118	127	9.8	78	1050	57	29	59	4	0	0
258	66	1	1.13	89	0	0	0	113	76	72	0	0	0	0	0	0	0	0	0	0	0	2	55			3	0	45	11.62	16.9	50.1	0	301	37.7	51.3	189	15.5	7.3	204	68	1.5	8	51	102	41	118	4	0	0
259	65	0	0.74	99	0	0	0	143	94	66	1	0	0	0	0	0	0	0	0	0	0	1	51	180	1	3	2	82	8.05	13.5	40.5	0	176	83.3	12	145	16.5	4.3	208	132	7.4	49	123	48	53	123	4	0	0
260	36	1	0.71	127	0	0	0	140	92	81	0	1	0	0	0	0	0	0	0	0	0	2	56	130	1	2	0	70	6.2	16.4	46.2	0	178	32.9	58.8	384	10	4.7	295	93	4.5	47	77	553	34	85	4.1	0	0
261	84	0	2.48	19	0	0	0	194	84	49	1	1	0	0	0	0	0	0	0	0	0	1	52			3	0	52	10.66	10.9	31.3	0	277	44.5	43.1	224	38.2	7		136	3.9	26	234	55	28	93	4.1	0	0
262	51	1	1.08	79	0	0	0	168	115	70	1	0	1	0	0	0	0	0	0	0	0	1	42			1	0	59	13.52	16.6	50.4	0	279	48.6	43.1	130	15.4	5.3	203	44	1.3	16	64	114	35	118	4.1	0	0
263	35	1	0.8	115	0	0	0	165	115	94	0	0	0	0	0	0	0	0	0	0	0	1	53	290	1	1	0	766	9.74	16.7	46.3	0	243	52.7	34.2	104	12	5.9	189	182				87	37	107	4.2	0	0
264	78	0	0.47	99	0	0	0	180	70	89	1	0	0	0	0	0	0	0	0	0	0	4	66	100	2	2	0	48	7.66	13.6	42.3	0	225	62.2	28.6	166	17.8	3.8	212	220	14.3	323	405	46	42	121	4.2	0	0
265	82	1	1.38	47	0	0	0	115	69	63	1	0	0	0	0	0	0	0	0	0	0	1	55			3	0	80	14.03	15.2	46.6	1.9	188	81.9	10.6	168	27.4	6.8		557	27.2	354		72	36	163	4.2	1	0
266	65	1	0.98	94	0	0	0	116	68	97	1	1	1	0	0	0	0	0	0	0	0	1	58	300	2	3	0	87	11.85	13.4	38.9	0.7	251	69.1	21.7	203	18	5.8		196	16.4	264	1724	175	25	114	4.3	0	0
267	63	0	0.92	105	0	0	0	0	0	0	1	0	0	0	0	0	0	0	0	0	0	4	29			4	5		31.16	14.8	43.2	3.1	307	94.4	2.3	357	33.8	6.8	217	452	83.4	1692	822	51	38		4.3	0	0
268	76	1	0.87	90	0	0	0	160	60	80	0	0	1	0	0	0	0	0	0	0	0	1	60	100	2	2	0	41	8.97	14.2	42.9	0.3	183	78.8	12.4	126	9.6	4.7		137	5.4	54	272	50	45	73	4.5	0	0
269	71	1	0.95	80	0	0	0	121	73	78	0	0	1	0	0	0	0	0	0	0	0	1	46	120	2	2	0		9.99	14.5	42.7	0	157	86.7	8.9	153	14.3	5.2	160	833	88	345		84	31	92	4.5	0	0
270	79	1	1.23	55	0	0	0	138	72	67	1	0	0	0	0	0	0	0	0	0	0	1	66	210	3	1	0	109	9.6	13.3	38.2	0	176	84	11.1	153	26.7	7		1162	126	679	343	114	40	100	4.5	0	0
271	51	0	0.64	104	0	0	0	127	72	55	0	1	1	0	0	0	0	0	0	0	0	1	50	200	1	1	0	66	10.19	14	42.1	2.2	285	88.2	9	396	12.1	4.3		239	18.3	227	177	133	52	113	4.5	0	0
272	57	1	0.9	109	0	0	0	100	60	80	1	0	1	0	0	0	0	1	0	0	0	1	53			1	0	62	12.88	17.3	51.2	0	278	38.5	49.5	120	16.1	5.7	227	80	1.2	7	110	153	28	142	4.5	1	0
273	59	0	0.43	112	0	0	0	148	88	108	0	0	0	0	0	0	0	0	1	0	0	1	41	200	1	4	0	98	3.28	10	29.4	0	119	76.6	17.6	131	13.3	4.1	250	167	1.5	45	<5	120	36	167	4.5	0	0
274	68	1	1.01	76	0	0	0	135	76	81	1	0	0	0	0	0	0	0	0	0	0	1	44	360	1	3	0	78	8.66	13.9	42	0	108	82.7	12.7	314	16.9	6.9		175	13	146	625	181	34	118	4.6	0	0
275	46	1	0.91	113	0	0	0	53	33	44	0	0	1	0	0	0	0	0	0	0	0	1	47			2	0	54	11.87	9.9	30.1	0	155	63.1	29.9	111	6.5	6.4	230	191	2.3	14	127	85	42	136	4.6	0	0
276	70	0	0.73	84	0	0	0	101	59	70	0	0	0	0	0	0	0	0	0	0	0	1	46	100	1	3	0	52	12.55	13	39.6	1.4	407	82.5	13.9	179	19.4	3.7	248	196	11.7	66	207	76	53	158	4.6	0	0
277	69	0	0.9	85	0	0	0	168	88	96	1	0	0	0	0	0	0	0	1	0	0	3	55	250	1	2	3		10.99	13.6	41.8	2.1	178	92.3	3.7	240	21.4	5.1	142	118	7.6	55	300	86	38	68	4.7	0	0
278	68	1	0.76	91	0	0	0	122	88	81	1	0	0	0	0	0	0	0	0	0	0	1	50			2	0	59	7.82	14.7	42.6	0	266	71.7	20	118	16.7	3.3	191	197	11.6	129	2582	146	37	102	4.7	0	0
279	67	0	0.63	95	0	0	0	144	92	78	0	0	1	1	0	0	0	0	0	0	0	1	54			1	0	109	10.05	14.2	44.6	0	400	82.5	13.4	165	15.3	5		169	13.9	122	296	144	34	128	4.7	0	0
280	53	1	1.41	56	0	0	0	148	79	102	0	0	1	0	0	0	0	0	0	0	0	1	36	180	2	1	0	903	9.11	16.2	47	0	250	53.4	37.5	137	25	6.4	217	86	2.9	0.294	1211	209	47	128	4.7	0	0
281	81	1	1.1	73	0	0	0	173	101	83	0	0	0	0	0	0	0	0	0	0	0	1	42	200	1	2	0	71	10.35	14.4	41.6	0	176	85.1	9	171	18	6	194	461	59.8	571		77	46	110	4.8	0	0
282	54	1	0.76	103	0	0	0	168	118	62	0	0	1	0	0	0	0	0	0	0	0	1	52	350	2	2	0	130	15.22	15.8	45.5	0	177	81.5	11.6	228	19.4	4.8	202	177	4	12	39	124	35	112	4.8	0	0
283	40	0	0.76	115	0	0	0	101	63	62	1	0	0	0	0	0	0	0	0	0	0	1	54			1	2	104	13	16.2	47.9	0	425	69.7	24.7	183	14.4	6.1		64	2.1	108	261	219	41	182	4.8	0	0
284	75	1	0.72	85	1	0	0	126	85	116	1	1	0	0	1	0	0	0	1	0	0	1	60	60	1	1	0		6.4	13.9	38.7	0	205	68.1	16.7	175	14.5	4.5		88	5.6	16	88	149	82	17	4.9	0	0
285	73	1	1.26	56	0	0	0	136	76	103	1	1	0	0	0	0	0	0	1	0	0	3	30	160	2	3	3	70	7.43	11.4	35	0.2	370	86.3	11.8	209	32.1	6.2		2085	140.1	4414	5629	130	58	57	4.9	0	0
286	74	1	1.34	62	0	0	0	172	85	92	1	1	1	0	1	0	0	1	0	0	0	3	45			1	0	59	10.15	14.8	43.6	0	142	77.8	15.6	249	27.3	7.2	150	129	2.6	0.043	180	147	30	66	4.9	0	0
287	63	1	0.88	99	0	0	0	95	65	71	1	0	1	0	0	0	0	0	0	0	0	1	45			2	2	35	8.17	13.6	39	0	283	43.5	45.7	160	18.7	6.2	186	198	3	5	15	87	35	100	4.9	1	0
288	45	1	0.85	106	0	0	0	142	91	96	0	0	0	0	0	0	0	0	0	0	0	1	41			1	0	64	9.3	16.1	45.1	1.8	286	52.5	36.5	149	11.6	8.5	282	76	1.1	5	27	324	50	174	4.9	0	0
289	54	1	1.19	103	0	0	0	96	67	46	1	0	1	0	0	0	0	0	0	0	0	4	54	180	2	1	0	55	13.04	14.7	44.7	0	321	62	32	167	16.8	5.1	207	125	2.1	14	40				4.9	0	0
290	77	0	0.7	71	0	0	0	182	71	70	0	0	0	0	0	0	0	0	0	0	0	1	50			3	0	53	10.39	14.2	43.7	1.3	216	58.9	29.3	121	16.5	5		380	33.9	406		126	33	81	5	0	0
291	71	0	0.44	102	0	0	0	122	68	89	0	0	0	0	0	0	0	0	1	0	0	1	36	70	2	4	0		11.03	13.6	39.9	0	163	80.2	12.3	132	18.1	3.6	142	191	21.7	501	616	56	49	82	5	0	0
292	51	1	1.03	103	0	0	0	142	99	65	1	1	0	1	0	0	0	0	0	0	0	1	48			3	0	65	7.79	15.4	44.7	1.6	219	61.7	24.4	125	13.4	5.5		98	0.8	9	19	83	30	103	5	0	1
293	68	1	0.88	89	0	0	0	138	80	44	0	0	0	0	0	0	0	0	0	0	0	3	42	200	2	2	0	67	12.75	15	43.4	3.4	244	82.3	11.7	252	20.2	7.1	185	157	3.9	43	191	76	32	110	5	0	0
294	74	0	0.57	92	0	0	0	131	77	60	1	1	0	0	0	0	0	0	0	0	0	1	50			1	0	43	9.21	13.7	38.9	0.6	304	57.9	33.5	188	11.5	1.9		60	1.2	8	94	82	41	110	5	1	0
295	79	0	1.03	51	0	0	0	187	135	134	1	0	0	0	0	0	0	0	0	0	0	3	40	250	1	1	3		17.14	13.3	40.8	0	225	31.7	59.8	360	18.5	6.3	237	173	4.3	177	2985	55	35	134	5	0	0
296	53	1	0.82	112	0	0	0	150	100	113	0	0	0	1	0	0	0	0	0	0	0	1	30	300	1	3	0	83	10.61	14.8	43.8	0	204	62.1	26.9	104	17.8	4.6	294	377	19.9	166	1162	95	51	180	5	0	0
297	80	0	0.59	87	0	0	0	186	78	84	1	1	0	1	0	0	1	0	0	0	0	1	62			4	0		8.76	8.2	25.2	0	333	80.7	12	178	18.2	4.2		104	4.8	36	908				5	0	0
298	56	1	0.63	116	1	0	0	118	92	68	1	1	1	1	0	0	0	0	0	0	0	1	59	240	1	1	4		7.47	15	41.7	0	249	53.9	30	134	9.8	4.7	166	59	1.2	7	58	350	35	91	5.2	1	0
299	41	1	0.98	113	0	0	0	129	93	65	0	0	0	0	0	0	0	0	0	0	0	1	55	110	1	2	0	62	12.43	14.4	44.5	0	220	55.7	33.5	138	18	5.8		126	1.9	11	53	87	60	104	5.2	0	0
300	68	1	1.11	93	0	0	0	89	52	60	1	0	1	0	0	0	0	0	0	0	0	4	44	200	2	2	4	47	8.32	14.9	43.9	0	214	60.6	32.8	254	15.9	5.5	187	63	1.8	13	308	7	44	114	5.2	0	0
301	62	1	1.47	79	0	0	0	137	88	95	0	0	0	0	0	0	0	0	0	0	0	4	50	140	1	3	5	53	15.36	16.2	49.3	0	337	75.1	18.7	158	19.7	9.8	273	123	2.6	13	24	77	52	134	5.2	0	0
302	80	0	1.43	39	0	0	0	87	64	105	1	1	0	0	0	0	0	0	0	0	0	1	30	320	1	1	2	110	4.56	10.6	32.6	0	170	75.6	13	137	37.6	8.6		1021	121.7	1419		112	21	86	5.3	0	0
303	49	1	0.96	103	0	0	0	120	77	93	0	0	0	0	0	0	0	0	0	0	0	1	41			1	0	41	7.86	15.3	45.7	0	245	44.8	45.2	147	16.9	6	260	137	3.9	19	10	77	43	180	5.3	0	0
304	56	1	0.73	112	0	0	0	198	100	68	1	0	0	0	0	0	0	0	0	0	0	1	52	150	1	1	0	82	10.33	17.4	50.7	0	215	86.7	10.5	351	17.1	3.6		422	24	154	314	86	51	212	5.3	0	0
305	71	0	0.54	94	0	0	0	160	57	64	1	0	0	0	0	0	0	0	0	0	0	1	57			2	0	83	10.5	12.8	37.6	0.1	256	80.1	14.8	106	18.4	4.3	208	127	8.7	174	158	61	49	113	5.4	0	0
306	67	0	0.65	97	0	0	0	173	107	107	1	0	0	0	0	0	0	0	0	0	0	1	30			3	0		16.58	13.4	41	0	366	68	23.2	180	23.9	4.5		339	5.1	69	3016	78	58	116	5.4	0	0
307	47	1	0.93	112	0	0	0	154	100	89	0	1	0	0	0	0	0	0	0	0	0	1	48	150	1	1	0	102	10.78	16.1	46.8	0	226	77.2	18	280	23.2	6.1		193	9.2	50	50	122	35	105	5.5	0	0
308	49	1	0.62	119	0	0	0	130	80	108	0	0	0	0	0	0	0	0	0	0	0	1	46	200	1	1	0	57	19.23	15.4	44.4	2.4	217	80.2	10.3	204	14.1	4.1		2840	259.7	1169	256	194	32	134	5.5	0	0
309	58	0	1.07	70	1	0	0	203	111	119	0	1	0	0	1	1	0	0	0	0	0	2	23	230	2	3	3	728	14.29	13	40.1	0.6	238	56.4	33.5	262	26.2	4.6	225	150	5.3	70	2396	103	47	144	5.5	1	0
310	67	1	0.97	91	0	0	0	147	108	114	1	0	0	0	0	0	0	0	0	0	0	1	73			1	0	72	13.43	19.6	59.8	0	733	81.5	11	216	14.5	4.6		306	22.2	186	1707	92	42	57	5.6	1	0
311	47	1	0.95	109	0	0	0	124	86	72	0	1	0	0	0	0	0	0	0	0	0	1	44			3	0	66	11.24	13.1	39.3	0.8	247	80.7	12.6	176	16.7	5.8		273	5.5	20	10	83	52	67	5.7	0	0
312	77	1	0.95	76	0	0	0	160	98	87	0	0	1	0	0	0	0	0	0	0	0	1	40	230	1	1	0	49	6.67	15.4	45.6	0	163	60.2	31.4	129	16.6	5.8		138	14.2	143	688	129	40	70.2	5.7	0	0
313	80	1	0.82	89	0	0	0	127	58	50	0	1	1	0	0	0	0	0	0	0	0	1	50			1	0	161	6.22	13.7	39.3	0	136	77.1	16.3	158	15.5	3.3		1437	168.4	877		29	48	95	5.7	0	0
314	58	1	1.05	95	0	0	0	166	114	86	0	0	1	0	0	0	0	0	0	0	0	1	45			1	0	64	10.69	15.2	45.3	0	280	50.6	37.2	126	15.5	6.2		99	2	7	225	86	46	64	5.8	0	0
315	47	1	0.85	112	0	0	0	119	76	75	0	0	0	0	0	0	0	0	0	0	0	1	48	170	1	1	0	33	9.38	14.6	44.2	0	278	46.1	44.5	152	13.2	5.5		132	0.8	6	32	88	40	65	5.8	0	0
316	75	1	1.23	58	0	0	0	156	79	67	1	0	1	0	0	0	0	0	0	0	0	1	45			2	0	53	8.07	14.9	45.5	0	156	70.3	18.1	94	23.2	7.3		1114	133.9	639	410	108	41	78	5.8	0	0
317	42	1	0.83	120	0	0	0	106	71	76	0	0	1	0	0	0	0	0	0	0	0	1	41			1	0	220	17.44	15.5	46.4	0	219	76.4	16.6	129	25.1	7.5	237	150	2.6	40	8	85	22	134	5.8	0	0
318	76	1	1.11	74	0	0	0	165	93	76	1	0	0	0	0	0	0	0	1	0	0	1	64			3	0	52	9.89	13.5	41.9	0	148	65.5	24.2	107	20.9	6.2		92	1.9	34	232	68	42	185	5.8	0	0
319	51	1	0.94	109	0	0	0	123	82	68	0	0	1	0	0	0	0	0	0	0	0	1	43			1	0	90	9.53	14.5	42.5	0	272	28.7	60.1	184	21.5	5.5		158	1.6	12	21	80	47	185	5.8	0	0
320	71	0	0.71	94	0	0	0	162	85	53	0	0	1	0	0	0	0	0	0	0	0	2	58	300	1	2	0	200	7.42	12.9	38.3	0	249	38.9	49.1	145	16.4	4.7	194	64	1.5	<0.01					5.8	0	0
321	48	1	0.68	114	0	0	0	130	101	70	1	0	1	0	0	0	0	0	0	0	0	1	50	180	2	1	0	55	13.97	15.1	44.8	0.8	302	78.2	15.5	163	16.7	5.4		88	1.9	10	12				5.9	0	0
322	68	0	0.87	82	0	0	0	188	110	67	1	1	0	0	1	0	0	0	0	0	0	2		150	1	2	0	59	12.2	14	45.2	0	1003	68.3	19.9	126	17.1	6	129	140	10.9	116	1009	212	40	45	6	0	0
323	55	1	1.32	88	0	0	0	112	98	76	0	0	0	0	0	0	0	0	0	0	0	3	36			1	0	46	8.42	17.6	50.8	0	169	55.9	35.6	187	14.9	4.8	213	118	1.2	14	10	122	37	149	6	0	0
324	41	1	0.74	117	0	0	0	197	146	75	1	0	1	0	0	0	0	0	0	0	0	1	72			2	0	72	9.01	18	52.2	0	218	56.8	30.5	111	12.6	6.2		172	4.4	19	33	139	28	117	6.1	0	0
325	45	1	0.57	118	0	0	0	135	78	78	0	0	0	0	0	0	0	0	0	0	0	1	47			1	0	53	13.41	16.6	46.3	0.9	246	83	11.3	321	13.1	4.4		85	3.4	53	21	86	40	119	6.1	0	0
326	65	1	1.08	87	0	0	0	146	97	94	0	0	1	0	0	0	0	0	0	0	0	2	46	220	1	2	0	73	10.62	15.2	45.1	0	291	36.1	53	99	14.5	10.4	301	49	1.2	<0.01	26	350	27	151	6.1	0	0
327	54	1	0.99	85	0	0	0	72	51	50	1	0	1	0	0	0	0	0	0	0	0	3	72			4	0		15.82	14.8	43.7	0	254	83.6	12.9	188	15.2	5.4	183	109	2.5	49	29				6.1	1	0
328	88	1	0.97	64	0	0	0	74	45	135	1	1	0	0	0	0	0	1	0	0	0	4				4	2		8.45	13.2	41.3	25	216	92.1	5.7	161	28.1	4.8		79	2	30	133				6.1	0	0
329	79	0	0.94	61	0	0	0	138	83	114	1	0	0	0	0	0	1	0	1	0	0	3	55			3	0	188	7.71	12.8	40	0	241	75	15.4	150	40.3	9.1		88	4.3	535	13946	89	33	86	6.2	0	0
330	39	1	1.32	67	0	0	0	113	57	94	1	0	0	0	0	0	0	0	0	0	0	1	48			1	0	145	17.4	16.5	46	1.8	245	87	7.6	195	21.7	8.7	196	274	11.3	52	19	102	51	106	6.2
331	70	1	0.89	85	0	0	0	110	70	76	1	0	0	0	0	0	0	0	0	0	0	4	36	60	1	3	2		5.09	11.3	36.8	6.5	215	84	13.4	167	17	4.1		80	7.2	174	202	83	64	113	6.2	0	0
332	63	1	1.01	108	0	0	0	138	100	77	0	0	0	1	0	0	0	0	0	0	0	1	47			1	0	37	17.8	16.2	48.2	1.7	378	75.3	18.8	266	15.4	6.3	308	280	5.1	61		265	37	196	6.2	0	0
333	88	1	1.04	80	0	0	0	137	74	46	1	0	0	1	0	0	0	0	0	0	0	1	63			1	5	50	8.86	13.6	41.1	0	155	40.7	48.6	145	24.1	5.8		116	2.8	59	236	50	43	162	6.3	0	0
334	41	1	0.88	107	0	0	0	158	90	109	0	0	1	0	0	0	0	0	0	0	0	1	39			1	0	114	13	14.8	43.5	2.4	325	66.9	19.4					119	1.4	18		325	45	120	6.4	0	0
335	56	1	0.64	109	0	0	0	140	84	80	0	0	1	0	0	0	0	0	0	0	0	1	60	230	1	2	0	67	10.13	14	42.1	0	283	68.3	22	192	13.9	4.8		1702	163.9	1257	535	74	42	213	6.4	0	0
336	79	0	1.04	32	1	0	1	91	59	159	1	0	0	0	0	0	0	0	0	0	0	4	30	200	1	2	6	82	12.55	13.4	39.7	0	310	76.7	17.8	264	27.1	6.2	138	2640	277.7	5797	3632	86	48	59	6.5	0	0
337	77	1	0.96	84	0	0	0	166	75	68	0	0	1	0	0	0	0	0	0	0	0	1	60	350	1	2	0		9.58	13.7	40.9	0	186	38	48.4	152	20.9	6.1		168	6.7	35	166	93	46	167	6.5	0	0
338	72	1	0.87	88	0	0	0	138	75	91	0	0	0	0	0	0	0	0	0	0	0	1	50	150	1	2	0	52	9.32	15.5	46.5	0	212	85.1	10.8	216	20.4	2.8	183	395	46.6	200	75	96	41	96	6.7	0	0
339	51	1	1.2	74	0	0	0	158	103	87	1	0	1	0	0	0	0	0	0	0	0	1	58	100	1	3	0		10.07	16.1	47.8	0	276	62.8	30	130	18.1	7.5		563	35.4	321	265	192	30	173	6.7	0	0
340	82	0	1.35	36	1	0	0	153	75	106	1	1	0	0	1	0	0	0	0	0	1	3	40	160	2	3	0	115	8.56	12.2	36.5	0	222	69.8	20.5	255	29.4	6.6	151	98	4.7	297	15988	168	35	50	6.8	1	0
341	74	1	0.82	90	0	0	0	138	97	111	1	0	0	0	0	0	0	0	0	0	0	3	29	180	1	2	3	78	6.42	14.7	42.3	0	183	75.9	13.6	341	17.2	4.6		240	6.1	42	4418	77	31	103	6.8	0	0
342	53	0	1.04	66	0	0	0	125	79	76	1	0	0	0	0	0	0	0	0	0	0	4	58			1	0		9.58	12.5	39.4	0	211	9.3	85.9	340	15.5	7.9	173	882	10.1	46	1858	110	36	106	6.8	0	0
343	72	1	0.99	89	0	0	0	118	68	77	1	0	0	0	0	0	0	0	0	0	0	1	27	200	1	2	0	70	9.19	12.8	38.4	0	289	58.5	29.9	146	8.8	5	201	145	4.5	1073	2459	61	39	122	6.8
344	74	1	1.02	89	0	0	0	169	102	101	0	0	1	0	0	0	0	0	0	0	0	2	23	70	1	4			5.36	12.5	40	0.8	357	82.2	12.6	114	30.2	5.1	203	811	19	37	9049	93	48	119	6.9	0	0
345	68	1	1.57	68	0	0	0	60	40	38	1	0	0	0	0	0	0	0	0	0	0	2	50			1	0	90	10.59	13.4	41.3	0.9	168	72.4	22.1	315	31.9	5.8	124	77	1.8	30	60	126	33	57	7	0	0
346	67	1	1.03	75	0	0	0	97	61	41	0	0	1	0	1	0	0	0	0	0	0	4	49	200	2	3	0	96	8.97	12.5	37.7	1	214	82.6	12.4	133	21.1	7.3		338	26.7	255	186	39	78	45.2	7.1	0	0
347	38	1	1.1	109	0	0	0	156	85	94	1	0	1	0	0	0	0	0	0	0	0	2	47	150	2	1	0	473	15.65	16.4	48.1	0	276	48.4	35.7	123	18	8.5	163	158	2.7	0.013	11	97	36	93	7.1	0	0
348	48	1	1.04	102	0	0	0	194	121	70	1	0	1	0	0	0	0	0	0	0	0	1	40	190	2	1	0	91	18.29	16.5	46.4	0	175	78.9	14.9	143	22	6.5	231	124	2.3	5	120	185	27	115	7.1	0	0
349	94	1	2.17	26	1	0	1	139	89	133	1	1	0	0	0	0	0	0	0	0	1	1	32	110	1	3	0		7.78	11.7	36.3	0.4	179	68.9	21.9	188	46.2	8.4	138	102	4.8	297	16694				7.1	0	1
350	75	1	1.15	84	0	0	0	102	60	43	0	0	1	0	0	0	0	0	0	0	0	1	37			1	0	37	8.3	15	43.1	1.5	226	65.6	25.1	232	15.7	5.9		103	2.8	20	155	76	36	96	7.3	0	0
351	49	1	0.91	99	0	0	0	121	76	75	0	0	0	0	0	0	0	0	0	0	0	1	45	250	1	1	0	59	17.42	15.7	45	0	214	89	8.1	300	16.8	5.5	175	140	5.8	52	54	66	42	102	7.3	0	0
352	57	1	1.04	105	0	0	0	108	86	78	1	0	1	0	1	0	0	0	0	0	0	1	48	250	2	3	0	71	21.17	15.6	47.3	0	268	66	26.4	148	16.7	8.1	197	168	2.2	13		55	40	109	7.3	0	1
353	76	1	1.21	65	0	0	0	149	82	74	1	0	0	0	0	0	0	0	0	0	0	1	39			3	0	53	6.96	13.3	40.4	0.4	199	85.4	10	190	15.4	5.9		628	56.5	496	137				7.3
354	55	1	1.18	78	0	0	0	116	55	101	1	0	0	0	0	0	0	1	0	0	0	1	49	200	1	1	0	61	16.24	15.8	46.6	0.2	195	89.2	7.5	162	15.8	5.7		1866	161.6	605	460	149	40	30	7.4	0	0
355	73	1	1.04	71	1	0	0	108	62	75	1	1	1	0	1	0	0	0	0	0	0	1	44			2	0	100	9.83	9.9	32.8	0.8	266	78.1	10.8	105	15.7	3.9		78	2.4	22		101	36	40	7.4
356	50	1	0.83	109	0	0	0	112	86	62	0	0	1	0	0	0	0	0	0	0	0	2	50	150	2	1	0	64	7.13	16.2	46.1	0	214	68.3	23.6	168	11.7	6	255	102	2.2	13	<5	197	41	117	7.4	0	0
357	58	1	0.92	103	0	0	0	104	62	55	0	0	1	0	0	0	0	0	0	0	0	1	50	210	1	1	0		8.8	14.6	43.3	0	290	33.4	51	148	24.9	7.3		145	1.7	4	61	174	40	122	7.4	0	0
358	84	1	0.99	83	0	0	0	176	115	85	1	0	0	0	0	0	0	0	0	0	0	1	41	180	1	1	0	70	6.75	16.2	44.2	0	135	45.6	42.7	205	22.9	6.2		71	2.6	27	513	253	29	76	7.5	0	0
359	73	0	0.52	96	0	0	0	163	76	85	0	0	0	0	0	0	0	0	0	0	0	1	49			1	0	79	8.59	13.1	38	0.4	255	68.9	24.7	142	12.3	4.1		44	1	14	77	45	39	111	7.5	0	0
360	69	1	1.16	73	1	0	0	191	94	78	1	0	1	0	0	0	0	0	0	0	0	1	55			3	3	76	7.94	13.2	37.4	0	187	64.8	24.1	157	15.1	4		129	3.3	36	380	120	38	122	7.7	0	0
361	61	1	0.94	97	0	0	0	135	78	67	0	0	1	0	0	0	0	0	0	0	0	1	50	220	2	1	0		7.09	14.3	41.1	0.1	196	70.2	23.7	124	16.9	5.8		364	26	84	103	117	38	127	7.7	0	0
362	50	1	1.03	104	0	0	0	144	98	64	1	1	0	0	0	0	0	0	0	0	0	1	45			2	0	186	8.89	18.4	52.7	0	159	47.2	43.9	320	24.5	6.5		67	2.3	17	9	90	40	141	7.7	1	0
363	44	1	0.62	121	0	0	0	151	99	97	0	0	1	1	0	0	0	0	0	0	0	1	50	250	2	3	0		15.06	16.3	44.8	0	146	80.8	14.1	167	8.6	5.3	269	119	1.7	48	10	342	32	150	7.7	0	0
364	86	1	0.97	76	0	0	0	131	55	60	1	1	0	0	1	0	0	0	0	0	0	1	50	320	1	3	0	89	5.6	12.5	37.8	1	114	46.4	39.7	174	19.8	5.4	101	76	1.5	20	1091				7.7	1	0
365	66	1	1.34	56	0	0	0	58	31	79	1	0	1	0	0	0	0	0	0	0	0	4	57			2	2	80	11.83	11.9	34.9	1	425	56	33	141	26.1	6		40	1.8	76	281	104	34	66	7.8	0	0
366	69	1	0.89	93	0	0	0	98	66	95	1	0	1	0	0	0	0	0	0	0	0	1	40			2	0	61	7.16	14	39.6	0.3	188	69.8	20.1	169	17.4	4.5		131	3.6	792	1885	72	37	98	7.8	1	0
367	58	1	1.21	80	0	0	0	157	94	120	1	0	1	0	0	0	0	0	1	0	0	1	48			3	0	40	11	12.4	38.8	0	137	91	4.6	167	21.9	8.3		118	11	63	64	89	29	70	7.9	0	0
368	63	1	0.87	97	0	0	0	92	63	90	1	1	1	1	1	0	0	0	0	0	0	1	44	320	2	3	0	54	8.76	15.3	43.3	0	218	28.5	62.6	206	21.3	4.8		57	1.2	8	10	113	39	85	7.9	1	1
369	58	1	1.06	102	0	0	0	178	106	95	0	1	1	0	0	0	0	0	0	0	0	1	42	100	1	1	0	64	14.46	16.1	46.9	0.4	304	80.3	14.3	269	21	5.7	179	428	32.9	0.32	289	89	35	94	7.9	0	0
370	61	1	0.58	106	0	0	0	153	78	63	1	0	0	0	0	0	0	0	0	0	0	1	58			3	0	39	15.92	14.9	42.7	0	272	77.7	15.5	174	11.9	5.2	180	92	2.3	11	82	96	30	118	7.9	0	0
371	94	0	1.09	43	0	0	0	133	64	65	1	0	1	1	0	0	0	0	0	0	0	1	75			3	0	148	6.52	10.1	30.9	0.2	217	75.3	16.2	113	20.9	7.6		99	11.9	302	2570	61	30	95	8	0	0
372	70	1	1.34	61	0	0	0	102	62	73	1	0	0	0	0	0	0	0	0	0	0	1	50			4	0		9.49	14.2	42.3	0	244	46.8	40.8	175	19.7	7.1	189	136	8.4	55	30	89	26	142	8.1	0	0
373	63	1	0.89	97	0	0	0	146	70	64	1	1	0	0	0	0	0	0	0	0	0	1	51	150	1	2	0	73	12.97	13.1	38.8	0	388	80.3	12.7	243	16.9	3	168	130	3.9	28	134	173	35	87	8.2	0	0
374	62	1	0.71	109	0	0	0	150	91	54	0	0	1	0	0	0	0	0	0	0	0	1	44	200	2	1	4	57	7.86	15.8	44	0	275	72.5	22.6	334	15.1	4.5	174	45	2	26	<5	100	39	123	8.2	0	0
375	59	1	1.44	99	0	0	0	65	42	93	1	0	0	0	0	0	0	0	0	0	0	1	58	300	1	2	2		7.73	16.6	49.6	0	190	52.9	35	150	18.3	7.1	249	289	8.7	32	121	241	37	127	8.2	0	0
376	71	1	0.82	100	0	0	0	160	100	85	0	0	1	0	0	0	0	0	0	0	0	1	41	180	1	2	0	48	11.92	15.2	46.5	0	210	86.7	9	136	12.7	4.3	163	908	69.7	380	853	50	37	91	8.3	0	0
377	55	1	0.73	104	0	0	0	141	111	100	0	0	1	0	0	0	0	0	0	0	0	1	43			3	0	51	13.25	15.4	44.8	0	256	39.1	47	144	9.3	4.3	207	102	3.5	38	165	177	53	120	8.3	0	0
378	52	1	1.02	106	0	0	0	140	80	88	1	0	1	0	0	0	0	0	0	0	0	1	43	350	2	2	0	39	11.94	16.5	48.2	0	233	58.5	28.8	151	15.1	6.3	302	119	3	23	82	105	31	195	8.3	0	0
379	58	1	0.92	101	0	0	0	102	71	64	1	0	0	0	1	0	0	0	0	0	0	4	48	150	1	2	2	59	14.04	14.1	43.6	0	249	79.9	15.9	167	12.3	3.6	165	155	5	42	35	59	44	91	8.4	0	0
380	84	1	0.8	96	0	0	0	138	85	85	0	0	0	0	0	0	0	0	0	0	0	1	41	200	1	2	0	45	11.33	15	46.1	0.3	237	82.9	10.7	196	16.2	3.9		1030	91.9	416	173	78	55	113	8.4	0	0
381	75	1	0.95	84	0	0	0				1	0	0	0	0	0	0	0	0	0	0	1	48			2	0	121	10.12	14.7	45.2	0	49	83.1	7.8	109	18.5	6.1		496	50.2	338	1537	48	47	103	8.6	1	0
382	56	1	1.06	99	0	0	0	116	71	64	0	0	1	0	0	0	0	0	0	0	0	1	64			2	0	69	11.34	14.8	42.2	0.3	237	61.1	30.7	119	10	4.3		98	2.4	87	66	102	39	113	8.6	0	0
383	78	0	0.81	79	0	0	0	102	52	61	1	0	0	1	0	0	0	0	0	0	0	1	50			3	0	73	10.24	11.4	33.4	0	501	65.4	25.2	144	13.2	5.1		117	4.5	517	2962	140	28	50	8.7	0	1
384	72	1	1.01	83	0	0	0	108	68	115	0	0	0	0	1	0	0	0	0	0	0	1	38			1	0	47	8.9	14	39.5	0	230	66	27.3	201	19.1	7	116	204	6.3	24	151	60	41	62	8.7	0	0
385	64	1	1.27	59	0	0	0	127	74	83	1	1	0	1	0	0	0	0	0	0	0	4	52			1	0	56	15.71	15.7	44.7	0.5	214	84.2	9.9	180	19.2	6.4		129	2.6	20	29	46	43	120	8.8	1	0
386	76	1	1.09	74	0	0	0	86	55	40	1	1	0	0	0	0	0	0	1	0	0	2	42	220	2	1	3	61	11.31	14.6	41.6	0	204	40.7	49.7	254	24	4.5	162	71	3.3	48	287	64	35	111	9
387	38	1	0.75	133	0	0	0	159	118	84	1	0	0	0	0	0	0	0	0	0	0	1	55			1	0	63	14.81	15.7	45.7	0	304	53	36.4	124	17.4	6.3		85	0.9	6	22	171	34	136	9	0	0
388	85	1	1.38	60	0	0	0	128	72	66	0	0	1	0	0	0	0	0	0	0	0	1	41			1	0	91	8.5	13.2	38.1	0.3	134	71.1	20.2	117	26.8	6.1		421	7.4	39	171	57	46	52	9.1	0	0
389	74	1	1.65	41	0	0	0	136	66	85	1	1	1	0	1	0	0	1	0	0	0	1	48	100	1	3	0		2.49	9.3	27	0	117	50.2	36.7	162	25.4	5.4		79	1.2	38	1284	48	37	59	9.1	0	0
390	52	1	0.95	92	0	0	0	89	56	100	0	0	1	0	1	0	0	0	0	0	0	2	44	280	2	1	5	53	10.96	16.7	49.6	0	241	55.6	33.7	118	16.1	7.6	133	215	1.4	4	40	34	39	71	9.1	0	1
391	61	1	1.02	83	0	0	0	117	74	68	1	0	0	0	0	0	0	0	0	0	0	1	44	650	3	2	2	52	11.57	13.3	36.8	0	296	49.7	41.2	153	13.3	7.2		69	2.4	18	24	152	40	84	9.1	0	0
392	79	0	0.8	53	0	0	0	221	121	118	1	1	0	0	0	0	0	0	1	0	0	1		100	2	3	0		10.68	8.7	30.9	0	623	59.4	32.7	237	20.7	5		89	4.1	104	35362	121	39	101	9.1	0	0
393	75	0	0.67	88	0	0	0	127	60	65	1	0	0	0	0	0	0	0	1	0	0	1	37			2	0	45	7.89	11.4	33	0.3	326	78.9	13.9	175	18.1	5.7	211	689	78.7	732	282	48	51	130	9.2	0	0
394	90	0	1.02	44	0	0	0	119	67	59	0	0	0	0	0	0	0	0	0	0	0	1	21			3	0	70	6.51	13.1	40.9	0	158	58.7	34.4	180	18.4	6.8	165	57	3.2	37	5947	72	36	79	9.4	0	0
395	84	1	1.46	55	0	0	0	119	71	83	1	0	0	0	0	0	0	0	1	0	0	1	76	180	1	3	0	380	5.47	11.5	34.7	0	221	50.6	39.1	144	20.4	4.9	160	101	3.4	36	1011	115	30	81	9.4	0	0
396	85	1	1.42	50	0	0	0	152	79	95	0	0	0	0	0	0	0	0	0	0	0	4	46			1	0	144	9.48	14.3	45.5	0	188	78.3	14.6	246	21.5	7.2	212	1393	72.6	2192	1356	64	52	123	9.4	0	0
397	53	1	1.06	101	0	0	0	124	86	104	0	0	0	0	0	0	0	0	0	0	0	2	52	250	2	1	3	48	14.28	13.4	40.3	0.9	189	90.5	5.2	251	12.1	9.3	202	100	1.8	12	138	92	40	139	9.4	0	0
398	83	1	1.32	60	0	0	0	171	106	73	0	0	0	0	0	0	0	0	0	0	1	1	49	300	1	1	0		6.51	13.5	41.9	0	153	38.6	50	111	31	5.9		45	1.6	14	417	60	41	75	9.5	0	0
399	81	1	0.76	87	0	0	0	146	88	60	0	0	0	1	0	0	0	0	0	0	0	1	60	320	2	1	0	96	9.54	12.5	35.3	0	198	49	43.6	137	23.4	4.7		63	1.8	8	53	58	49	124	9.5	0	0
400	73	1	0.65	97	0	0	0	155	69	67	1	1	0	0	0	0	0	0	1	0	0	2	48	240	2	2	0	1038	12.24	14.2	41	2.6	229	84	8.9	240	17.7	4.3	182	392	29.7	0.052	249	58	43	128	9.5	1	0
401	69	0	0.68	102	0	0	0	119	78	99	1	0	0	0	1	0	0	0	0	0	0	2	26	240	2	2	2	227	12.28	13	38.5	1.8	158	73.2	20.5	168	12.6	4.1	126	148	7.7	0.177	682	63	48	51	9.6	1	0
402	65	1	0.88	95	0	0	0	172	104	73	0	0	1	0	0	0	0	0	0	0	0	1	64	300	3	2	0	130	8.03	15.2	44.7	0.1	294	69.5	20.5	99	7.3	4.8		677	54.3	598	793	61	33	103	9.6	0	0
403	82	1	0.66	93	0	0	0	121	63	56	1	0	0	0	1	0	0	1	1	0	0	1	53			2	2	72	8.39	15	43.4	0	218	82.9	12.5	108	10.7	5		184	20.6	85	101	43	36	51	9.7	0	0
404	37	1	0.83	119	0	0	0	126	87	83	0	0	1	0	0	0	0	0	0	0	0	1	49	60	1	1	0		8.34	17.1	48.3	1.1	282	67.3	23.7	129	16	7.2		135	7.5	76	110	125	41	83	10	0	0
405	72	0	0.55	83	0	0	0	108	65	79	0	0	0	1	0	0	0	0	0	0	0	1	60			3	5	68	8.6	11	33.9	0.1	286	88.8	6.6	133	12.7	2.5		822	132	472	1609	75	58	92	10.2	0	0
406	35	0	0.51	137	0	0	0	132	77	97	0	0	1	0	0	0	0	0	0	0	0	1	55	150	2	1	0	52	10.61	15	44.2	0	297	86.3	10.8	360	16.8	4.6	254	98	5.4	59	94		40	103	10.3	0	0
407	77	1	0.8	90	0	0	0	150	80	74	1	1	1	0	0	0	0	0	0	0	0	1	49			1	0	83	9.3	15.9	45	0	255	61.9	27.8	104	9.2	5.1	211	325	25.4	654	2657	123	36	109	10.3	0	0
408	49	1	0.94	99	0	0	0	125	90	79	0	0	0	0	0	0	0	0	0	0	0	1	50	170	1	1	0	70	15.55	15.8	45.6	3.2	178	81.2	13.4	159	15.5	6.2		112	5.2	60	23	162	42	141	10.4	0	0
409	83	0	1.14	45	0	0	0	118	77	87	1	1	0	0	0	0	0	0	0	0	0	1	40	220	2	2	0		9.6	11.9	33.6	1	281	68.6	19	154	19.1	5.8		98	2.7	5433	3305	154	30	62	10.6	1	1
410	80	0	0.63	90	0	0	0	151	92	92	0	0	0	0	0	0	0	0	0	0	0	1	41	300	1	2	2	62	8.94	13.1	40.4	0	262	73.2	19.7	119	8.4	3.3		109	9.2	97	1381	74	39	174	10.6	0	0
411	53	1	0.91	108	0	0	0	137	86	71	1	0	1	0	0	0	0	0	0	0	0	1	49			1	0	105	5.84	16.3	46.9	0	261	39.1	48.8	127	9.3	5.4		97	2.5	24	44	199	36	137	10.7	0	0
412	72	1	0.93	81	0	0	0	121	82	98	0	0	0	0	0	0	0	0	0	0	0	1	47	300	1	2	0	57	5.47	13.1	39.3	0	160	51.2	39.8	123	15.5	4.8		353	9.6	1049	623	103	51	107	10.8	0	0
413	56	1	0.87	107	0	0	0	189	117	100	1	0	1	0	1	0	0	0	0	0	0	1	37	200	2	3	0	64	7.6	15.6	44.9	0	270	61.6	28.5	342	17.7	6.4	223	212	12.1	343	683	116	47	133	10.8	0	0
414	65	1	1.23	67	0	0	0	125	71	76	1	1	0	0	0	0	0	0	1	0	0	1	41			3	0	65	8.26	8.7	30	0	356	70.1	21.7	263	21.5	5.4	103	302	24.7	190	46	42	33	57	10.9	0	0
415	78	1	0.81	94	0	0	0	151	88	74	1	0	0	0	0	0	0	0	1	0	0	1	45			2	0	92	9	14.4	44.4	0	247	40.8	45.9	107	13.2	4.7		123	5.1	47	64	36	53	101	10.9	0	0
416	46	1	0.73	110	0	0	0	124	80	77	0	1	1	0	0	0	0	0	0	0	0	1	50	300	2	1	0	968	9.05	12.6	36.7	0	192	55.7	35.4	97	11.4	5.5	75	530	35.3			207	29	102	10.9	0	0
417	73	1	0.95	90	0	0	0	132	73	73	1	1	0	0	1	0	0	0	0	0	0	1	41	180	2	2	0	55	6.37	13.7	39	0	216	52.7	34.8	221	14.6	5.7	150	82	1.6	13	34	109	41	72	11	1	1
418	59	1	0.73	107	0	0	0	137	88	57	1	1	1	0	0	0	0	0	0	0	0	2	50	140	1	3	0	54	9.31	15.1	45.6	0	169	31.2	54.9	253	25.8	4.4	165	88	1.9	10	35	97	38	93	11	0	0
419	81	1	0.89	80	0	0	0	136	96	77	1	0	0	0	0	0	0	0	0	0	0	1	50			1	5	65	5.31	13	38.7	0	236	55.8	31	119	11.9	5.5		73	1.6	14	100	129	27	101	11.2	0	1
420	33	1	1.12	85	0	0	0	149	111	100	1	0	1	0	0	0	0	0	0	0	0	2	50			1	0	56	10.69	15.5	44.5	0	323	71.2	20.4	157	18.2	8.6	160	76	1.4		16	154	39	75	11.3	1	0
421	60	1	0.98	83	0	0	0	168	102	123	1	0	1	0	1	0	1	0	0	0	0	1	56	320	1	1	4	68	14.1	18.6	55.8	0	228	74.5	14.6	146	16.9	5.9	184	572	142.1	458	964	250	37	92	11.3	0	1
422	65	0	0.7	91	0	0	0	130	90	80	1	0	0	0	0	0	0	0	0	0	0	1	32	100	1	3	0	47	13.48	15.3	43.7	0	276	84.2	11	172	15.2	3.7	217	385	57.9	0.316	580	59	49	137	11.3	1	0
423	69	1	1.4	74	0	0	0	70	45	57	0	0	0	0	1	0	0	0	0	0	0	1	41	150	2	2	5	61	13.99	14.8	41.9	0	213	67.5	22.4	170	17.7	6.9	121	188	3.3	9	424	140	27	65	11.4	0	0
424	82	0	0.78	81	0	0	0	142	91	112	1	1	0	0	0	0	0	0	0	0	0	1	62	150	1	3	0	78	6.58	12.6	36.7	0	268	71	17.1	256	11	4.3		385	30.6	915	4573	73	52	76	11.4	1	0
425	69	1	1.08	58	1	0	0	116	75	132	1	0	1	0	0	0	0	0	0	0	0	4	28			3	5	105	11.72	13.5	41	0.6	256	76.7	13.9	165	23	6.3	201	1193	235	1089	7480	52	52	116	11.4	0	0
426	64	1	1.04	99	0	0	0	132	82	66	0	0	1	0	0	0	0	0	0	0	0	2	46	140	1	3	2	45	12.71	14.4	44.8	0	235	77.8	15.5	204	20.7	7.5		61	2.6	31		138	37	146	11.4	0	0
427	77	0	0.71	82	0	0	0	153	93	58	1	0	0	0	0	0	0	0	0	0	0	1	48			1	0	63	14.98	12.8	38.5	2.4	237	77.7	16.2	133	15.3	3.9		83	3.3	15	808	166	49	80	11.5
428	53	1	1.14	90	0	0	0	131	92	78	0	0	1	0	0	0	0	0	1	0	0	1	48	200	1	3	0	59	9.34	14.4	42.1	0	220	29.1	60.2	119	16.8	7.6	220	154	2.2	6	11	147	42	112	11.5	0	0
429	76	1	1.48	46	0	0	0	163	81	56	1	1	0	0	0	0	0	0	0	0	1	1	48	300	1	2	0	156	10.24	12.3	36.2	0.4	195	79.3	11.5	222	27.7	6.9		157	3	24	216	24	35	122	11.5	0	0
430	58	1	0.98	84	0	0	0	127	60	72	1	0	1	0	0	0	0	0	0	0	0	2	70	150	1	1	4	76	13	14.9	43.5	0.5	169	62	29.6	125	20	5.7	143	115	1.4	166	59	42	57	71	11.6	0	0
431	77	1	2.67	23	1	0	1	162	83	119	1	0	0	0	0	0	0	0	0	0	1	3	25	150	2	3	3	130	10.07	9.6	29.2	0	174	50.1	37	144	37.7	4	139	294	17.8	1113	15474	48	41	80	11.7	0	0
432	79	1	1.07	64	0	0	0	128	69	54	1	0	1	0	0	0	0	0	0	0	0	1	40	200	1	3	0	97	9.3	14.1	42.7	0.6	116	83.9	8.8	138	29.3	3.9	264	1647	98.5	823	437	32	58	174	11.7	1	0
433	74	1	1.03	88	0	0	0	99	53	54	1	0	0	0	0	0	0	0	0	0	0	1	45	140	1	3	0	65	13.63	14.9	42.9	0.6	177	84.7	10.6	153	18	6.6	166	117	5.3	26	190	96	55	74	11.9	0	0
434	84	1	1.2	73	0	0	0	119	78	87	1	0	0	1	0	0	1	0	0	0	0	1	44	150	2	2	0	58	7.19	13.4	39.8	0	320	50.5	32.9	119	19.4	5.8	181	400	4	416	1632	76	42	82	12.1	0	0
435	60	1	0.81	107	0	0	0	124	82	101	0	1	1	0	0	0	0	0	0	0	0	1	50			2	2	61	8.77	16.4	49.2	0.2	259	79.4	15.4	275	17.6	5.5		937	78.3	232	68	142	36	120	12.1	0	0
436	47	1	1.04	108	0	0	0	164	102	75	0	0	1	0	0	0	0	0	0	0	0	1	50	80	2	1	0	40	13.47	16.4	50.5	0	362	43.5	48.6	142	18.4	8.1	245	109	1.8	13	34	46	41	127	12.1	0	0
437	51	1	1.13	75	0	0	0	102	63	87	1	0	0	0	0	0	0	0	0	0	0	1	45	200	2	1	0	61	13.7	14.9	44.3	0	293	53.7	39.4	222	20.7	8.2	281	58	1.2	9	19	94	38	193	12.1	0	0
438	68	1	0.95	88	0	0	0	108	66	76	1	0	1	0	0	0	0	1	0	0	0	1	55	200	1	3	3	59	10.2	14.4	41.6	0	199	84.5	10.3	143	24.8	5.2		178	15.2	102	150	73	29	81	12.2	1	0
439	39	1	0.75	114	0	0	0	202	132	77	1	0	0	0	0	0	0	0	0	0	0	1	71			2	0	375	8.34	15.6	44.6	0.1	311	72.9	17.7	106	13.6	6.7		253	12.9	147	31	142	41	100	12.3	1	0
440	54	1	0.89	110	0	0	0	189	105	86	0	1	1	0	0	0	0	0	0	0	0	1	40			1	0	110	11.35	15.7	44.3	0	271	46.8	30.6	161	11.9	5.1	211	296	22.8	738	1033	114	30	132	12.3	0	0
441	53	1	0.9	105	0	0	0	115	71	80	0	0	1	0	0	0	0	0	0	0	0	1	50	80	1	2	2	111	6.73	14.5	42.9	0	309	64.2	28.9	134	16.4	5.8	192	127	1.6	4	<5	156	42	90	12.4	0	0
442	45	1	1	110	0	0	0	119	78	70	1	0	0	0	0	0	0	0	0	0	0	2	34			1	0	70	10.64	13.4	39.8	0	231	44.1	42.9	118	16	5.3		98	2	8	33	52	40	111	12.5	0	0
443	46	1	0.77	109	0	0	0	118	72	67	0	0	1	0	0	0	0	0	0	0	0	1	40	150	2	1	0	76	9.38	17	46.5	0	243	55	35.4	359	14.3	5.2	271	76	2.1	4	14	518	35	166	12.5	0	0
444	55	1	0.76	99	0	0	0	136	95	108	1	1	1	0	0	0	0	0	0	0	0	1	44			1	0	44	8.72	15	42.7	0	201	73.1	20.1	300	18.6	4.8	222	167	8.2	0.043	108	138	36	122	12.6	0	0
445	77	0	0.89	77	0	0	0	121	72	100	0	0	0	0	0	0	0	0	0	0	0		23			4	0		9.48	11	34.5	1.4	291	39.9	45.9	246	15.3	6.2		94	2.1	20	2739				12.6	0	0
446	43	0	0.86	75	0	0	0	39	21	114	0	0	1	0	0	0	0	0	0	0	0	4	20	160	1	1	2	87	15.49	14	42.5	1.2	329	76.4	20	318	12	7.4	191	346	25.8	188	47	147	41	111	12.7	0	0
447	49	1	1.67	47	0	0	0	199	121	92	1	0	0	0	0	0	0	0	0	0	0	2	51	70	1	4	0		6.65	13.8	42.1	0	208	63.7	26.1	92	26.3	6.5	172	59	0.7	21	903				12.7	0	0
448	55	1	0.7	122	0	0	0	124	86	99	0	0	1	0	0	0	0	0	0	0	0	1	52	120	1	2	0		15.38	17.4	52.2	2.8	214	83.6	9.1	131	17.5	6	146	96	2.4	22	41	107	55	75	12.8	0	0
449	59	0	1.01	103	0	0	0	101	64	70	1	0	1	0	0	0	0	0	0	0	0	1	35	150	2	3	0	71	9.38	13.6	39.7	0	287	36.7	53.7	185	20.4	7	166	45	1.3	8	149	94	23	85	12.8	0	0
450	54	1	0.76	110	0	0	0	158	98	66	0	0	1	0	0	0	0	0	0	0	0	1	53			1	0	58	7.78	16.4	46.9	0	162	45.6	41.3	141	12.8	5.6		87	1.9	6	17	218	33	100	13	0	0
451	46	1	1.17	74	0	0	0	190	79	58	1	0	1	0	1	0	0	0	0	0	0	1	40			1	0		14.28	15.8	46.5	0	339	65.5	27.3	129	26.9	10.5	181	129	2.3	10	109	148	47	99	13.2	0	0
452	77	1	1.28	41	1	0	0	126	78	78	0	1	0	0	0	0	0	0	0	0	0	3	16	130	2	1	3	45	10.59	14.7	44.7	0.9	157	74.7	14.9	398	40.8	6.6	160	130	5.4	57	3848	65	39	104	13.2	0	0
453	80	1	1.05	79	0	0	0	163	98	80	0	0	1	0	0	0	0	0	0	0	0	4	68	200	2	2	0	94	11.75	12.1	35.9	0	309	54.8	36.7	111	17.4	4.5	221	41	3.1	58	1351				13.2	0	0
454	68	1	0.94	83	0	0	0	178	131	131	0	0	0	0	1	0	0	0	0	0	0	1	40			2			17.14	17.8	53.6	1	267	50.6	33.4	272	10.9	3.4		62	2.5	14	49				13.3	0	0
455	70	1	1.25	83	0	0	0	134	76	78	1	0	1	0	0	0	0	0	0	0	0	1	47	300	2	2	5	52	7.23	12.8	38	0	217	64.3	27.8	154	20.7	8.7	155	97	1.6	65	55	71	37	75	13.4	0	0
456	50	1	0.77	106	0	0	0	141	98	103	0	1	1	0	0	0	0	0	0	0	0	1	49	110	2	3	5		14.96	16.8	47.7	1.8	304	67.3	24.5	146	6.9	6.1	269	1046	58.1	1192	3702	233	30	178	13.4	0	0
457	90	1	0.84	83	0	0	0	192	105	80	1	0	1	0	0	0	0	0	0	0	0	1	40	100	1	1	0	73	6.82	16.2	49.4	0	169	77.4	16.7	163	12.4	3.1	127	109	8	0.107	832	49	33	69	13.5	0	0
458	62	0	0.84	100	1	1	0	133	80	88	1	1	0	0	0	0	0	0	0	0	0	3	28			3	6	240	8.29	12.1	36.6	0	325	77.1	16.3	183	15	7.7		82	2.4	138	3737	117	39	53	13.7	0	0
459	57	1	0.79	100	0	0	0	135	83	68	1	0	0	0	0	0	0	0	0	0	0	1	50	210	2	3	0	65	8.71	15.7	46	0	202	68.1	24.2	130	17.9	3.5	115	133	4.1	66	212	39	47	46	14	0	0
460	82	1	1.93	28	1	0	0	103	75	108	1	1	1	1	1	0	0	0	0	0	0	1	43			3	2	121	8.66	9.6	29.5	0	156	65.4	24.4	59	26.5	6.7		227	5.8	175	3917	49	41	50	14	1	0
461	79	1	1	83	0	0	0	95	60	95	0	0	0	0	0	0	0	0	0	0	0	1	35	200	1	1	0	44	12.74	14.8	42.5	0	309	72.2	18.7	256	17.9	5	168	42	1.9	11	55	243	33	82	14	0	0
462	91	1	1.06	61	0	0	0	162	83	76	1	1	1	0	0	0	0	0	0	0	0	1	56			2	0	841	4.89	13.2	39	0	180	62.8	24.7	90	14.9			61	2.6	56		99	33	157	14.1	0	0
463	77	0	1.59	31	0	0	0	133	64	94	1	0	0	0	0	0	0	0	0	0	0	1	57			2	0	80	9.5	11.7	36.3	2.1	249	74.3	21.5	230	21.5	6.4		106	2.8			71	62	91	14.2	0	0
464	61	1	0.87	103	0	0	0	135	93	101	0	0	1	0	0	0	0	0	0	0	0	1	43	200	2	2	0	37	10.97	15.1	46.8	0	236	56.1	33.9	135	25.8	7.1	173	55	1.4	8	23	131	27	104	14.2	0	0
465	69	0	0.74	94	1	1	1	113	72	122	1	1	0	0	1	0	0	0	0	0	0	2	33			1	2	82	17.17	16	45.5	1.1	300	86.8	9.8	169	15.5	6.8		580	37.9	359	114	112	46	41	14.3	0	1
466	66	1	1.08	71	0	0	0	133	87	119	0	0	1	1	0	0	0	0	0	0	0	3	68	220	2	1	5	50	16.16	16.5	49.6	0	219	39.9	53.1	231	24.7	9.4	242	225	2	17	43	216	28	114	14.3	0	0
467	62	1	0.85	89	0	0	0	151	91	102	0	0	1	0	0	0	0	0	0	0	0	1	60	310	1	2	0		10.24	14.4	41.4	1.5	225	73.9	14.1	100	19.4	4.3	122	1606	141.3	2856	1127	187	27	59	14.5	0	0
468	50	1	1.14	99	0	0	0	133	77	80	0	1	1	0	0	0	0	0	0	0	0	1	44	150	1	2	0	46	14.78	16.1	46.9	0	381	58.7	32.9	245	15.5	6.9		72	0.8	5	>5	141	40	167	14.5	0	0
469	68	1	1.19	80	0	0	0	79	53	80	1	1	0	0	0	0	0	0	1	0	0	4	64			2	0	58	12	14.6	42	0	280	69	21.6	369	35	5.7		101	2.4	16	70				14.7	0	1
470	79	0	0.55	98	0	0	0	86	51	51	0	0	0	0	0	0	0	0	0	0	0	1	61			1	0	44	6.9	12.2	36.9	0	267	81.2	15	135	18.8	4.2		146	18.3	73	61	75	45	104	14.8	0	0
471	54	0	0.67	108	0	0	0	75	48	120	1	0	1	0	0	0	0	0	0	0	0	3	49			3	5	82	11.77	13.2	38.6	0	334	38	51.1	176	21	3.6	285	58	1.3	<3	33	88	37	117	14.8	0	0
472	69	0	0.71	88	0	0	0	169	97	104	1	0	0	1	0	0	0	0	0	0	0	1	41			2	0	47	6.92	12	37.3	3.1	190	75.9	18.8	143	15.6	4.2		165	13.9	256	8915	121	32	61	15.1	0	0
473	47	1	0.77	112	0	0	0	197	126	66	0	0	0	0	0	0	0	0	0	0	0	1	62	200	1	1	0	71	7.82	15.5	42.6	1.6	245	52.1	38.1	171	18.4	7.8	195	109	1.8	0.014	179	124	36	110	15.1	0	0
474	64	1	1.16	76	0	0	0	183	106	104	0	1	0	0	0	0	0	0	0	0	0	1	48	230	1	2	0	50	13.74	13.6	40.5	0	386	59.4	30.3	270	18.6	3.4		518	40	215	989	95	44	110	15.1	0	0
475	72	1	1.82	35	0	0	0	149	74	118	1	1	0	0	1	0	0	0	0	0	1	3	44	110	1	3	3	147	21.1	12	35.4	2.2	291	74.6	16.5	348	55.3	12		666	72.6	469	12617				15.1	0	0
476	45	1	1.3	88	0	0	0	160	80	60	0	0	1	0	0	0	0	0	0	0	0	3	40	150	1	2	3	44	18.8	19.3	57.5	0	238	85.8	9.3	151	13.7	9.2	264	216	13.5	0.158	170	287	33	137	15.3	0	0
477	41	1	0.77	112	0	0	0	118	81	100	0	0	1	0	0	0	0	0	0	0	0	1	49			2	0	66	8.21	15.1	43.9	0	241	45.3	44.6	217	11.6	6.4	282	82	0.9	<3	21	686	43	111	15.4	0	0
478	57	1	1.16	99	0	0	0	75	56	37	1	1	0	0	0	0	0	1	0	0	0	4	36	200	2	2	0	60	11.86	16	48.9	0	220	34.5	53.8	228	13.1	6.3	179	56	1.7	14	37	66	36	117	15.5	0	0
479	60	0	0.53	118	0	0	0	124	75	48	1	0	0	0	0	0	0	0	0	0	0	1	35	200	2	1	0	50	19.01	13	38.7	0	365	71.4	23.2	213	21	5.2	243	88	2.7	0.014	19	152	47	140	15.6	1	0
480	43	1	0.83	112	0	0	0	157	105	122	1	0	1	1	0	0	0	0	0	0	0	1	50	250	2	2	0	131	16.87	16	46.6	0.2	381	77.7	15.1	129	7.4	6.2	272	1974	198.5	2368	1033	175	46	151	15.6	0	0
481	74	1	3	29	0	0	0	116	58	97	0	1	0	0	0	0	0	0	0	0	1	4	60	100	2	3	5	85	13.1	10.3	29.6	0	250	84.7	6	121	71.3	8.5	93	170	3.5	103	10060	103	29		15.6	0	1
482	76	1	1.42	60	0	0	0	117	66	80	1	0	1	0	0	0	0	0	0	0	0	1	56	250	2	3	0	64	14.74	13.2	40.5	0	221	77.8	16	167	33.8	6.6	190	2180	396.7	2.186	2263	122	26	97	15.8	0	0
483	51	0	0.62	114	0	0	0	146	96	60	0	0	0	0	0	0	0	0	0	0	0	1	74	210	1	1	0	75	6.67	11.7	34.7	1	310	46.5	40.9	141	10.9	5.2		70	1.4	7	37	95	51	113	15.8	0	0
484	77	1	1.1	85	0	0	0	90	50	50	0	0	1	0	0	0	0	0	1	0	0	1	38	80	1	3	0	65	6.89	12.9	38.4	2.5	178	85.2	9.4	118	26.5	5.1	186	1197	133.9	418	355	85	52	88	16.3	0	0
485	50	1	0.69	125	0	0	0	97	64	68	0	0	1	0	0	0	0	0	0	0	0	1	51	180	1	3	0	43	13.38	14.7	40.8	1.6	243	60.4	31.3	150	16.7	9.3		307	1.9	6	16	114	31	75	16.9	0	0
486	69	1	1.28	62	0	0	0	159	106	74	0	0	1	0	0	0	0	0	0	0	0	1	36			1	0	55	9.93	15.9	46.7	0	256	73.7	16.8	126	13.1	6.3	246	1532	246.9	1149	1575	151	43	140	17	0	0
487	85	0	0.39	95	0	0	0	148	92	104	1	0	0	0	0	0	0	0	0	0	0	3	32	300	2	1	0	287	5.24	10.9	34.3	0	241	82.5	9	144	11.3	3.9	166	194	7.1	0.062	3960	61	41	95	17.8	0	0
488	66	1	0.84	76	0	0	0	135	65	76	1	0	1	0	0	0	0	0	0	0	0	1	40	350	1	3	0	121	8.05	15.2	47	0	232	63.2	27.7	92	16.9	7.8	205	155	8.6	115		41	57	45	18.2	0	0
489	49	1	0.72	108	0	0	0	148	70	67	0	0	1	0	0	0	0	0	0	0	0	1	45	260	2	1	0	50	22.59	15.9	45	1.6	372	82.2	12.3	138	14.4	5.8	294	150	9.3	0.142	13	135	35	228	18.3	0	0
490	58	1	0.62	110	0	0	0	109	78	77	0	0	1	0	1	0	0	0	0	0	0	1	42	160	1	4	0	840	14.69	14.3	43.7	0	378	75	16.2	160	11	5.1	126	330	31.1	782	983	101	21	84	18.4	0	0
491	82	1	0.77	86	0	0	0	135	102	87	1	0	0	0	0	0	0	0	1	0	0	1	43			1	0	97	6.42	13.5	41.6	0.8	231	50.4	37.4	163	18.9	6.2		262	6.2	29	46	57	54	131	18.4	1	0
492	83	1	0.83	80	0	0	0	115	84	86	1	0	1	0	1	0	0	0	1	1	0	1	25	300	1	2	0	2137	11.1	13.3	40.7	0	152	79.7	10.3	112	24.8	6.5		3219	285	4377	3073	70	41	55	19	0	1
493	54	1	1.15	90	0	0	0	132	80	71	0	0	0	0	0	0	0	0	0	0	0	1	44			1	0	65	15.29	16.3	49.1	0	176	81.6	13.7	193	13	5.9		118	3	26	75	130	46	137	19	0	0
494	46	1	1	90	0	0	0	139	85	78	0	0	1	0	0	0	0	0	0	0	0	1	36	250	1	1	3	47	15.24	16.3	48.4	1.3	168	78.4	12.2	112	13.8	3.8	221	4533	217.1	5039	2178	44	36	136	19.1	0	0
495	46	1	1.09	96	0	0	0	185	105	59	1	0	1	0	1	0	0	0	0	0	0	1	60	350	1	3	0	85	11.72	17.3	49.9	0	286	63.3	26.2	93	15.6	8.2	267	106	2.8	258	418	252	29	208	19.2	0	0
496	64	1	1.07	73	0	0	0	143	78	149	1	0	0	0	0	0	0	0	0	0	0	1	45	80	1	4	0		13.35	17.1	50.6	1	273	76.9	13.4	645	32.5	6.9		68	2.7	14	3932	88	42	138	19.5	0	0
497	48	1	1.02	87	0	0	0	86	56	118	1	0	0	0	0	0	0	0	0	0	0	4	23			3	5	117	20.79	16	47.9	2.8	304	89.1	7.2	430	32.9	7	160	564	53.4	337	1080	143	32	101	19.6	0	0
498	91	1	1.15	55	0	0	0	107	68	84	1	1	0	0	1	0	0	0	0	0	0	2	46	250	1	3	0	65	8.51	14.8	43	1.1	161	71.9	17.8	261	35.1	6.5	164	266	13.2	338		89	46	89	19.7	0	0
499	78	1	1.7	35	1	0	0	140	85	110	1	0	1	0	0	0	0	0	0	0	0	3	40	190	1	3	3	98	10.25	9.9	29.5	0	266	77	13.8	109	25	8.7	161	99	3.6	177	17633	46	28	92	19.7	0	0
500	54	1	0.86	100	0	0	0	149	95	93	1	0	1	0	0	0	0	0	0	0	0	1	52			1	0	51	11.25	14.5	42.7	1.4	253	78.9	13.8	136	17.2	3.5		813	51.6	697	718	142	31	69	19.8	0	0
501	59	1	0.75	109	0	0	0	158	93	106	1	0	0	0	0	0	0	0	0	0	0	1	61			1	0	82	20.56	15.2	45.9	1.2	305	84.2	10.4	317	15.6	5.2	230	154	6	45		86	41	131	19.8	0	0
502	61	1	1.74	51	0	0	0	115	80	44	1	0	0	0	0	0	0	0	0	0	0	1	52	200	2	4	0		17.97	14.9	44	2.3	288	68.3	26.3	352	21	9	144	68	2	7	781	128	15	25	20.2	0	1
503	53	1	1.46	99	0	1	0	107	47	121	0	0	0	0	0	0	0	0	0	0	0	4	43	180	2	2	5	57	16.42	14.1	43.4	0.5	331	57.3	36	275	22.7	10.4	253	422	16.2	149	1025	154	23	112	20.2	0	0
504	88	0	1.54	30	1	0	0	114	72	92	1	0	0	0	0	0	0	0	0	0	0	1	28	150	1	2	5	49	8.99	11	32.4	0	193	77	14.1	145	25.9	5.7	113	254	31.4	2790	35879	119	22	28	20.7
505	43	1	1.23	66	0	0	0	181	117	75	1	1	0	0	1	0	0	0	0	0	0	1	40	210	1	1	0	173	11.61	16.5	47.1	0	257	51.9	36.9	295	14.4	8.3	235	159	8.2	0.167	767	215	44	102	21.5	0	0
506	62	0	0.75	100	0	0	0	124	51	82	0	0	0	0	0	0	0	0	0	0	0	1	47	350	1	2	0	74	9.85	14	40.9	0	159	84.3	12.2	160	17.3	4		597	45.5	295	368	55	53	125	21.6	0	0
507	68	0	0.64	93	0	0	0	121	71	70	1	0	0	1	0	0	0	0	0	0	0	1	26			4	0		5.41	14	41.9	0	226	57.2	34.6	131	19.2	4.2	207	95	2.1	20	63	68	59	91	21.7	0	0
508	64	1	0.96	100	0	0	0	129	79	69	0	0	0	0	0	0	0	0	0	0	0	1	48	200	2	3	4	54	9.95	15.5	45.6	2	174	74.9	17.3	210	14.7	4.6	242	291	21.6	301	360	145	30	141	21.7	0	0
509	59	1	0.76	103	0	0	0	122	78	79	0	0	1	0	0	0	0	0	0	0	0	1	43	200	2	1	0	43	9.83	15.6	46.6	0	199	77.5	16.9	122	12	4.8	214	1750	276	1841	873	146	40	108	21.8	0	0
510	52	1	0.85	101	0	0	0	126	76	78	1	0	1	0	0	0	0	0	0	0	0	1	32	150	1	2	0	111	13.58	15	47.1	0	345	55.3	32.4	152	15.1	5.4	245	65	1.4	28	146	163	35	154	22.5	0	0
511	58	1	0.96	99	0	0	0	85	72	120	1	0	1	0	1	0	0	0	0	0	0	4	36	200	1	1	0	52	9.86	15	43.8	0	302	59	29.8	169	15.5	6.3	122	138	1.4	<0.01	<5	83	47	56	22.7	0	0
512	71	0	0.96	60	1	0	0	155	82	130	1	1	0	0	0	0	0	0	0	0	0	1	32			4	0		21.54	10.4	31.4	0	301	74.5	18.7	347	25.5	5.2		156	5.2	36	5637	104	47	110.2	22.9	0	0
513	47	1	1.23	69	0	0	0	105	74	119	0	0	1	1	0	0	0	0	0	0	0	1	40			1	2	51	14.68	17.6	49.9	0.5	179	61	31.2	147	16.5	8.3		153	47.9	10	18	181	42	116	22.9	0	0
514	80	1	1.34	43	0	0	0	127	59	80	1	1	0	0	0	0	0	0	0	0	0	1	50	100	1	1	0	51	9.09	11.6	35.2	0	178	72.3	20.5	170	32.3	6.3		1355	104.6	1188	832	68	39	135	23.1	1	0
515	45	1	0.94	98	0	0	0	163	83	113	0	0	1	0	0	0	0	0	0	0	0	1	60			1	0	104	10.47	17.3	48	0.5	294	64	22.7	101	15.4	6.4		750	32.6	2092	1381	179	37	116	23.5	0	0
516	59	1	0.95	100	0	0	0	103	78	61	1	0	1	0	0	0	0	0	0	0	0	1	60			3	0	51	13.36	14.1	39.8	2	255	75.1	17.7	341	25.2	5.8		133	4.2	12	40	248	36	79	23.9	0	0
517	72	0	1.14	47	0	0	0	109	63	93	1	1	0	0	0	0	0	0	0	0	0	3	33	260	1	3	0	63	9.31	10.1	29.1	0	273	81.1	12.3	270	18.6	4.8	175	163	11.2	724	9973	88	49	99	24	0	0
518	74	1	1.19	69	0	0	0	108	72	90	1	1	0	0	0	0	0	0	0	0	0	1	44	150	2	3	2	104	6.25	15.9	48	0	194	51	36.8	168	19.6	3.4	155	126	4	42		155	37	77	24.3	1	0
519	57	1	0.56	107	0	0	0	108	80	80	0	0	0	0	0	0	0	0	0	0	0	1	46	120	1	3	0	532	18.59	17	49.3	1	269	75.8	14.2	119	10.1	3.1	188	1777	193.7	2535	3045	99	33	137	24.5	0	0
520	45	0	0.54	117	0	0	0	100	60	95	0	0	1	0	0	0	0	0	0	0	0	1	30			3	0	48	8.48	16.3	45.7	0	293	83.6	13.2	450	9	3.5	322	192	19.3	104	395	71	49	224	24.5	0	0
521	62	1	1.1	72	0	0	0	108	67	84	0	1	1	0	0	0	0	0	0	0	0	1	45			3	7	158	6.29	13.4	39.4	0	266	64.9	24.3	121	15.4	4.3	197	61	2.3	943	2506	128	26	134	24.7	0	0
522	71	1	1.94	31	1	1	1	83	45	35	0	1	0	0	0	0	0	1	0	0	1	4	45			3	6	54	6.71	6.6	21.9	0	277	58.5	35.8	406	35.1	6.2	113	1358	99.3	3338	8268				24.7	0	0
523	64	1	1.27	72	0	0	0	103	67	64	1	0	0	1	0	0	0	0	0	0	0	1	57	150	1	3	0	50	8.7	16	48.3	1	190	78.8	15.5	132	21.6	4.8	284	132	3.9	15	35	64	52	156	24.9	0	0
524	54	1	1	102	0	0	0	119	72	50	1	0	1	0	0	0	0	0	0	0	0	1	49			1	0	60	14.17	14.6	43.9	0	303	45	43.8	119	20.2	7	234	536	25	762	261	132	37	108	25.2	0	0
525	58	1	0.82	97	0	0	0	135	90	74	1	0	0	0	0	0	0	0	0	0	0	1	40			2	0	47	12.27	14.7	44.4	0	221	76.2	16.5	122	15.6	6	176	3135	446.7	1462	1019				25.4	0	0
526	80	0	0.9	78	0	0	0	132	80	106	0	0	0	0	0	0	0	0	1	0	0	1	43			1	0		9.36	9.6	30.1	0	694	80.2	16.8	249	34.1	4.3		92	4.7	1092		169	47	123	25.5	1	0
527	58	1	0.75	114	0	0	0	113	73	80	0	0	1	0	0	0	0	0	0	0	0	1	50			1	2	49	13.55	13.8	41.7	0.4	419	84.5	9.7	127	16.1	6		1256	85.5	526	99	156	40	133	25.5	0	0
528	69	1	0.88	90	0	0	0	104	74	101	1	0	1	0	0	0	0	0	0	0	0	1		80	1	1	0		9.8	14.7	43.8	0	217	45.6	44.3	93	21.7	6.5		69	2.2	9	35	68	45	19	25.6	0	0
529	58	0	1.64	34	0	0	0	170	86	89	1	1	0	0	0	0	0	0	0	0	0	1	52			3	0	74	8.6	11.5	35.9	0	297	73.5	19.3	414	21	4.5	176	936	56	0.969	1151	522	28	82	25.8	1	0
530	46	1	1.03	80	0	0	0	120	78	88	0	0	0	0	0	0	0	0	0	0	0	1	52	300	2	1	0	81	28.6	15.1	45.8	5.5	189	84.9	9.8	242	16.4	5.1	239	202	6.9	0.063	28	245	37	101	26	0	0
531	73	1	0.76	90	0	0	0	131	85	94	1	1	1	0	0	0	0	0	1	0	0	2	34			2	0	66	7.76	14.2	43.6	1	126	58.1	28.3	160	28.6	3.8		57	1.6	10	980	61	55	33	26.1	0	0
532	54	1	0.97	102	0	0	0	127	86	66	1	0	0	0	0	0	0	0	0	0	0	1	50	220	1	1	0	72	11.53	13.3	41.2	0.8	286	88.1	8	144	23.8	5.8		445	35.3	230	41	59	47	85	26.1	0	0
533	58	1	0.9	94	0	0	0	138	86	81	1	0	1	1	0	0	0	0	0	0	0	1	48	240	1	2	0		11.92	15.6	45	1	327	70.6	21.1	143	10.4	4.2	184	2137	259.5	1162	1144	289	60	64	26.4	0	0
534	20	1	0.89	133	0	0	0	136	83	90	0	0	0	0	0	0	0	0	0	0	0	1	68	100	1	4	0		6.98	16.3	45.4	3.5	169	74.4	14	115	9.4	4.9		381	30.4	437	125	91	46	65	26.7	0	0
535	65	1	0.77	97	0	0	0	189	89	83	1	0	1	0	0	0	0	0	0	0	0	1	45	210	2	1	0	114	11.75	14.8	43.5	0.4	141	72.9	19.7	151	12.4	3.7	178	2701	200.8	2855	331	82	44	73	26.8	0	0
536	49	1	0.91	108	0	0	0	110	74	80	1	0	1	0	0	0	0	0	0	0	0	1	52	350	1	3	0		14.98	15.6	44.4	1.6	266	81.2	14.4	168	16.2	5.3		3843	215.4	1566	616	147	33	138	27.8	0	0
537	81	1	1.09	62	0	0	0	147	91	121	0	0	0	0	0	0	0	0	0	0	0	4	31			2	0	77	10.06	12.9	38.7	5.2	230	69.5	22.8	191	21.6	4.1		76	2.5	44	117	111	50	82	28.5	0	0
538	45	1	1.06	85	0	0	0	96	66	53	1	0	0	0	0	0	0	0	0	0	0	1	60			3	0	137	18.64	14.4	42	0	261	80	12.9	147	21.3	7	182	3950	488.4	1979	924	151	49	96	28.5	1	0
539	67	1	1.36	78	0	0	0	118	68	87	1	0	0	0	0	0	0	1	0	0	0	1	38			4	0		9.56	16.6	48.2	1.3	130	88.4	6.6	164	13.9	13.8		6860	131.3	958					28.7	0	0
540	82	1	1.36	48	1	0	1	83	50	145	1	1	1	0	0	0	0	0	0	0	0	4	21			2	6		15.72	13.9	40.4	3.9	264	89.2	4.1	383	26.3	7.5		215	17.5	1452		141	45	97	28.8
541	93	0	0.83	75	0	0	0	150	87	54	1	0	0	0	0	0	0	0	0	0	0	1	52			2	0	410	11.72	10	31.5	0	459	68.8	22.4	140	15.4	6.3		65	1.7	14	121	97	24	86	29.3	1	0
542	58	1	0.96	100	0	0	0	177	103	102	1	0	1	0	0	0	0	0	0	0	0	1	44	320	2	2	0	53	12.14	16.8	50.1	0	276	75.9	19.2	149	15.7	8.2	266	418	36.4	120		129	41	153	30.2	0	0
543	55	1	1.1	96	0	0	0	143	96	120	1	1	0	0	0	0	0	0	0	0	0	1	36	60	1	3	0		8.79	17.9	55.8	0	262	66.6	23.5	317	14.2	4.2		454	19.7	457	3067	107	35	165	30.5	0	0
544	92	1	3.93	13	1	0	0	169	67	80	1	0	0	0	1	0	0	0	0	0	1	1	61	200	1	3	6	79	4.57	6.9	20.7	0	148	55	33.7	123	89.4	9.7	122	91	4	117	4447	74	42	50	31.2	0	0
545	65	0	0.75	91	0	0	0	160	99	95	0	1	0	0	0	0	0	0	0	0	0	1	44			1	0	49	11.39	12.9	35.3	0.9	213	80.5	14.7	355	13.2	4.2	211	1073	98.8	860	4428	153	42	102	31.8	0	0
546	44	1	1.65	92	0	0	0	101	60	44	0	0	1	0	0	0	0	0	0	0	0		18			4	2		15.01	17.2	51.7	2.3	183	84.5	10.2	197	18.2	5.7		79	1.5	39	5062	87	50	109	32.2	0	0
547	68	1	1.15	76	0	0	0	98	69	56	0	1	0	0	0	0	0	0	0	0	0	4	43			1	2	74	10.26	14.5	42.7	0.7	255	86.9	8.9	215	33.3	3.9	139	120	5.9	97	148	52	35	86	32.4	0	1
548	85	0	1.34	45	0	0	0	140	97	133	0	1	0	0	0	0	0	0	0	0	0	1	27	200	2	1	0	198	8.49	11.4	35.8	0	216	63.6	27.2	276	56.2	5.3	181	63	6.2	0.072		149	32	63	33.1	0	0
549	87	1	0.82	88	0	0	0	145	83	87	1	0	1	0	1	0	0	0	0	0	0	1	46	300	1	2	2	65	7.67	10.1	29.9	1.3	223	76	11.3	229	15.1	3.4		705	13.6	63	1365	65	24	68	33.1	0	0
550	43	1	0.76	118	0	0	0	138	105	102	1	0	1	0	0	0	0	0	1	0	0	1	55						9.57	9.6	30.2	0	96	81.9	14.9	125	13.7	4.7		112	14.8	164	345	340	48	257	33.8	0	0
551	72	1	0.87	86	0	0	0	98	66	66	1	1	1	1	0	0	0	0	0	0	0	1	60			2	0	36	11.19	14.2	41.9	0	256	37.2	48.8	285	18.9	7.4		98	2.9	10	43	179	43	69	34	0	0
552	33	1	0.8	117	0	0	0	148	94	74	0	0	1	0	0	0	0	0	0	0	0	1	63			4	0		9.58	15	44.6	1.4	232	62.5	24.4	113	7.4	6.7	189	160	7.4	248	220	80	46	109	34.2	0	0
553	63	0	0.88	56	1	0	0	98	52	142	0	0	0	0	0	0	0	0	0	0	0	3	41			2	2		14.73	12.2	36.4	2.2	322	78.7	13.2	169	28.6	5.7	208	357	26.6	936	16821	98	29	111	35.6	0	0
554	70	0	0.88	72	0	0	0	98	78	89	1	0	0	0	0	0	0	0	0	0	0	1	47	400	2	2	0	65	10.63	13.2	37.2	0	275	63.4	23.9	214	17.1	6.4	120	146	4.6	679	922	102	24	48	36	0	0
555	72	1	0.82	88	0	0	0	164	74	100	1	1	0	0	1	0	0	0	0	0	0	1	67	230	1	3	0		10.45	11.5	33.4	3.5	187	82.2	9	188	29.5	6.9	124	398	3.1	27	453	121	39	45	36.2	0	0
556	44	1	0.83	111	0	0	0	152	88	108	1	0	0	1	0	0	0	0	0	0	0	1	52	280	1	4	0		15.99	16.6	50.5	0	238	76.4	16.8	144	7.3	5	242	339	36.9	75	106	129	32	170	36.3	0	0
557	57	1	1.02	83	0	0	0	174	123	80	1	0	1	0	0	0	0	0	0	0	0	1	56	280	2	3	0	1198	5.71	14.6	42.4	0	197	64.2	22.5	173	13	6.2	190	122	4	65	199	94	36	89	36.7	0	0
558	47	1	1.06	102	0	1	0	110	80	89	1	1	0	0	0	0	0	1	0	0	0	4	31	130	2	1	5	120	7.4	13.6	41.4	0	180	47.3	37.4	516	16.5	5.7	195	21	0.8	10	741	49	33	110	37
559	79	1	1.05	76	0	0	0	76	61	79	0	0	1	0	0	0	0	0	0	0	0	2	30	200	2	2	5	58	14.99	16.3	49.9	0	213	39.1	50.6	135	11.9	8.4	199	65	1.4	7	44	88	41	108	37.5	0	0
560	67	1	1.3	84	0	0	0	99	74	70	1	0	1	0	0	0	0	0	0	0	1	1	44	150	2	2	0		15.62	14.5	42.2	0	403	70.4	19.6	191	21.2	10	154	296	27	159	1488	169	31	79	38.1	0	0
561	74	1	1.48	69	0	0	0	164	83	105	0	0	1	0	0	0	0	0	0	0	0	1	34	220	2	2	0	61	12.04	15.2	47.4	0	175	61.8	27.9	120	25.3	6.3		281	12	1148	5366	76	43	127	38.3	0	0
562	59	0	0.7	116	0	0	0	119	82	93	0	0	0	0	0	0	0	0	0	0	0	4	47						9.77	13	40.6	0	298	73.8	20.8	342	16.1	7.1	172	168	6.2	135	18439	90	69	52	41.4	0	0
563	71	1	1.61	62	0	0	0	159	98	98	0	0	0	0	0	0	0	0	0	0	0	1	55			2	0	44	11.78	17.9	54.5	2.4	338	72.8	16.2	162	15.6	1.7		244	27.9	484	2828	60	38	81	41.6	0	0
564	82	0	0.79	74	0	0	0	139	87	93	1	1	0	0	0	0	0	0	0	0	0	1	50	160	2	3	0	486	9.93	15.9	46.9	0.3	278	81.3	11.4	152	14.2	4	210	363	25.1	186		56	47	137	43.5	0	0
565	57	1	1.24	64	0	0	0	169	82	70	1	1	0	0	0	0	0	0	0	0	0	1	48			3	0		14.02	14.9	44	0.1	191	78.8	14.3	215	15.3	5		67	1.2	10	66	93	37	61	45.5	0	0
566	57	1	1.18	73	0	0	0	160	110	114	1	1	1	0	0	0	0	1	0	0	0	2	34			3	5	57	16.95	14.7	46.4	0	182	33.2	54.9	334	17.8	6.1		133	3.6	515	2615	59	33	96	45.5	1	1
567	61	1	1.08	77	0	0	0	127	89	94	1	0	0	0	0	0	0	0	0	0	0	1	56			3	0	94	14.87	15.1	43.5	0	237	74.4	16.3	177	13.9	6		104	1	13	28	121	42	102	45.8	1	0
568	70	0	0.64	95	0	0	0	147	87	91	1	0	0	0	1	0	0	0	0	0	0	1	50			1	0		10.94	9.8	29.3	0	329	63.1	28.6	197	12.7	5.2		298	3.7	3077	4941	222	35	74	46.5	1	1
569	62	1	0.71	101	0	0	0	167	114	106	0	0	0	0	0	0	0	0	0	0	0	1	75			4	0		14.58	12.8	39.4	0.4	299	81.4	13.5	196	14	4.2		101	4.2	223	442	67	41	76	46.9	0	0
570	42	1	0.9	112	0	0	0	152	102	83	1	0	0	0	0	0	0	1	0	0	0	1	30	130	2	2	0	67	13.93	15.9	45.7	0.6	252	83.9	11.2	158	15	5.7	175	558	59.5	222	70	41	37	112	47.3	1	0
571	57	1	0.84	102	0	0	0	108	66	98	1	1	0	0	0	0	0	1	0	0	0	1	34	200	1	2	0	62	15.57	15.2	44.6	2	348	86.9	7.3	241	12	2.9	186	2006	223.8	867	551	158	38	98	49.3	0	0
572	82	1	1.71	34	1	0	0	196	103	115	1	1	0	0	0	0	0	0	0	0	1	3	39			2	0	64	4.57	11.7	35.5	0.6	129	51.7	37.8	201	20.4	4.9	152	100	3.2	44	524	54	38	79	50.1	0	0
573	64	1	1.07	88	0	0	0	94	52	90	0	0	1	0	0	0	0	0	0	0	0	1	60			2	2	36	12.27	16.8	50.1	0	248	37.1	54.1	128	16.9	5.6		99	2.7	10	<5	185	31	139	51.9	0	0
574	52	1	1.02	107	0	0	0	140	88	98	1	1	1	0	0	0	0	0	0	0	0	1	33	250	1	1	0		12.11	15.2	44.7	0	233	45	43.1	164	16.8	3.6	215	169	3.2	17	528	214	35	135	53	1	0
575	63	1	2.69	24	0	1	0	105	60	80	0	0	0	0	0	1	0	0	0	0	0	4	15			2	5	91	18.78	16.4	48.3	0.5	95	84.7	10.8	268	77	11.9		671	19.5	4418	35931	73	18	96	53.3	0	0
576	70	0	0.5	98	0	0	0	154	109	85	0	0	0	0	0	0	0	0	0	0	0	2	37			2	0	37	20.01	14.9	43	2.4	192	87	8.1	137	19	4	175	1686	302.4	813	980	71	52	83	56.1	0	0
577	78	1	1.1	70	0	1	0	100	66	87	1	1	0	0	0	0	0	0	0	0	0	1	11			3	5	117	11.58	12.9	38.2	2.4	268	88.1	5.2	479	29.4	4.4	166	168	17.1	268	4882	48	47	87	56.1	1	0
578	76	1	0.84	80	0	0	0	120	76	67	0	0	0	0	0	0	0	0	0	0	0	3	40	240	1	3	0	54	8.37	11.7	35	0.4	158	62.5	25	120	21.8	5	172	155	4.8	1.96	4070	62	33	120	56.3	0	0
579	46	1	1.8	65	0	0	0	120	80	76	1	0	1	0	0	0	1	0	0	0	0	1	50	180	2	2	5	75	18.19	13.7	40	1.3	355	78.9	12.6	309	43.1	9.8	199	145	2.2	3745	1853	151	31	117	57.4	0	1
580	73	1	1.33	53	0	0	0	141	86	106	1	1	0	0	0	0	0	0	0	0	0	1	7	180	2	2	6	558	17.14	14	40.2	1.4	219	86	6	310	23.9	8.3	153	671	29.5	841	9106	113	37	88	58.1	1	0
581	79	0	2.31	29	0	0	0	74	56	127	0	0	0	0	0	0	0	0	0	0	0	4	30			2	5	40	14.26	15.1	45.6	1.4	209	75.7	17.3	179	41.1	10.3		4167	537.4	7576	33940	89	29	94	58.2	0	0
582	71	1	0.91	85	0	0	0	127	77	111	1	1	0	0	1	0	0	0	0	0	0	1	35	300	1	3	0	55	8.72	13.2	38	0	189	70.6	16.5	135	15.4	6.4		199	3.1	2784	1982	128	56	48	59.4	0	0
583	76	0	2.21	21	0	0	0	164	89	46	1	1	0	0	0	0	0	0	0	0	0	1	49			3	0	57	16.95	14.1	43	0.6	226	79.5	14.9	178	40.6	8.2	210	2349	256.7	6371	7405	155	32	141	59.8	0	0
584	61	1	0.92	93	0	0	0	150	103	81	1	1	1	0	0	0	0	0	0	0	0	1	41	200	1	3	0	65	11.34	15.4	44.6	0	253	63.7	26.7	206	11.8	3		825	45.5	734	1080				59.8	1	0
585	86	0	1.56	39	0	0	0	65	38	47	1	0	0	0	1	0	0	0	0	0	0	4	51	150	1	3	2	50	7.06	9.8	29.4	0.5	428	48.5	38.7	159	20.3	7.4		56	0.3	14	<5	72	37	46	59.9	1	0
586	64	0	0.54	103	0	0	0	129	91	72	1	0	0	0	1	0	0	0	0	0	0	1	36			1	5	83	6.21	12.2	35.8	0	188	39.4	48.1	146	7.5	4.1		117	3.6	37	144	79	78	57	61.1	1	1
587	78	1	1.38	65	0	0	0	81	53	106	1	0	0	0	1	0	0	1	0	0	0	1	36	50	1	4	0		13.21	11.9	34	3.7	406	91.3	3.2	97	28	8.3	130	6050	21.4	2255		50	25	64	62.2	0	0
588	77	1	1.69	40	1	0	1	180	139	120	1	1	0	0	0	0	0	0	0	0	0	3	25			3	2		10.91	13.2	38.3	0	186	82.1	11.1	409	39.8	5.5	203	1204	55.1	2102	21130	88	39	94	63.8	0	0
589	81	1	1.72	37	0	0	0	169	91	92	1	0	0	0	0	0	0	0	0	0	0	1	50	190	1	3	5	78	13.3	14.6	43.1	1.4	173	85.3	6.2	16	23	7.6	242	208	11.9	340	4856	61	43	119	64.6	0	0
590	73	0	0.83	87	0	0	0	141	90	90	1	1	0	0	0	0	0	0	0	0	0	1	40			1	0	72	9.73	13.9	42.5	0	227	71.6	18.2	115	11.3	3.7		314	17.6	639	3823	64	52	55	65.9	0	1
591	86	1	1.46	45	1	0	0	130	92	110	1	0	0	0	0	0	0	0	0	0	0	1	38	180	1	1	0		8.61	14.1	44.3	0	177	54.4	32.5	115	25.5	4.3		479	167	1545	9667	68	48	53	67.4	0	0
592	59	0	0.59	106	0	0	0	150	97	108	0	0	0	0	0	0	0	0	0	0	0	1	40	430	3	3	0	76	15.42	15.5	45.1	0	249	84.6	8.5	168	11.7	4.2		2282	271.6	1010	3053	72	62	102	67.7	0	0
593	65	1	0.71	98	0	0	0	128	67	84	0	0	0	0	0	0	0	0	0	0	0	1	69			4	0		15.27	13.9	41	2.1	366	86	7.4	117	9.9	5.1		178	3.1	3	78	98	68	93	69.9	0	0
594	67	0	0.63	99	0	0	0	168	97	77	1	0	0	0	0	0	0	0	0	1	0	1	36			3	0	507	9.49	14	39.7	0	232	86.3	10	160	15.5	2.6		95	7.7			133	33	91	70.1	0	0
595	80	0	0.93	89	0	0	0	98	67	72	0	0	0	0	0	0	0	0	0	0	0	1	42	320	2	2	0	43	10.59	13.4	39.4	1.9	323	69.5	19.4	198	19.6	2.5		702	39.9	2931	8914	153	48	144	71	0	0
596	52	1	1.12	44	1	0	1	126	69	61	1	0	1	0	0	0	0	0	0	0	0	4	18	250	1	1	0	51	9.84	15.7	44.6	0.3	170	57.3	34.8	340	15.9	4.5	186	809	2.7	6	19				76.2	0	0
597	77	1	1.05	72	0	0	0	96	47	56	1	0	0	0	0	0	0	0	0	0	0	1	54	250	1	2	0	66	15.08	13.5	39.5	2.1	235	76.1	17.2	132	19.3	8.7	172	124	8.6	63	441	144	26	92	77.6	0	1
598	79	1	1.45	38	1	0	0	106	58	90	1	1	0	0	0	0	0	1	0	0	0	3	32	250	1	2	3	65	8.46	11.1	32.8	0.7	73	89.8	5.8	215	37.3	6.9	143	699	51.3	892	14364	39	36	92	78.4	0	1
599	64	1	0.64	106	0	0	0	119	77	75	1	0	0	0	0	0	0	0	0	0	0	1	33	150	2	2	0	45	11.89	15.4	44.4	0	261	84.2	10.5	125	12.4	3.9	184	4128	283.3	1163	699	72	51	108	80.7	0	0
600	84	0	0.77	77	0	0	0	122	78	65	1	0	0	0	0	0	0	0	0	0	0	3	38	250	1	3	3	44	11.88	14.1	43.4	0	318	64.3	26.8	156	22.2	5.9	196	36	1.9	18					82.9	1	1
601	86	1	0.98	76	0	0	0	148	87	92	0	0	0	0	0	0	0	0	0	0	0	1	45	180	2	1	0	60	10.92	14.2	42.2	0	171	83.7	8.4	139	18.4	5.2	182	1897	116.9	2524	2853	40	47	74	83	0	0
602	81	0	0.7	55	1	0	0	114	80	147	1	0	0	0	0	0	0	0	1	0	0	1	43	240	1	1	2	58	22.82	9.9	30.3	1.3	23	87.2	7.2	186	27.4	5.5		122	5.7	283	6268	96	24	51	83.1	0	0
603	84	0	0.61	83	0	0	0	96	48	92	1	0	0	0	0	0	0	1	0	0	0	1	39	60	2	1	0		11.93	9.9	29.1	1.1	183	77.9	13.8	121	12.3	2.2	146	43	1.3	16	4406	65	35	80	83.1	0	0
604	74	1	1.03	72	0	0	0	178	112	142	1	0	1	0	0	0	0	0	1	0	0	2	23	400	2	2	0		8.38	13.4	40	0.5	225	78.3	13.7	119	18.9	4.9		605	49.8	657	13478	60	49	85	83.1	0	0
605	78	1	1.09	72	1	0	1	136	61	70	1	1	0	0	0	0	0	0	0	0	0	4	45	300	2	3	3	378	9.29	12.4	35.4	2.1	108	83.4	13	291	19.3	5.4	148	243	6.7	163	2851	110	40	85	84.1	0	0
606	57	1	0.91	99	0	0	0	129	91	80	0	1	1	0	0	0	0	0	0	0	0	1	43			3	0		13.24	16.7	49.1	2.1	178	80.9	10.5	273	16.8	2.6		1399	72.9	1222	828	52	56	121	86.7	0	0
607	66	1	1.02	98	0	0	0	107	76	72	0	0	1	0	0	0	0	0	0	0	0	4	40	500	2	1	5	71	12.34	16.7	48.9	0	249	71.1	25.3	195	17.8	6.8	167	199	21.2	76	55		69	49	94	0	0
608	62	1	0.69	98	0	0	0	122	71	105	1	0	1	0	0	0	0	0	0	0	0	1	62			1	0	849	12.34	14.8	43.3	0.8	280	67.8	23.1	111	13.6	5.1		910	55.9	1921	1922	132	47	64	102	0	0
609	81	0	1.06	47	0	0	0	147	80	100	1	1	0	0	1	0	0	0	0	0	0	3	38	100	1	3	0		28.19	12.3	40.5	1.6	455	88.3	5.5	109	21.2	8.4		29	2.7	694	3990	117	30	48	103.4	1	0
610	57	1	1.04	87	0	0	0	98	70	109	0	0	0	0	0	0	0	0	0	0	0	3	27			3	0	73	13.34	11.8	34.6	1.1	242	81.9	10.7	15	34.5	6.1	175	422	11.5	1076	5393	79	36	114	104	0	0
611	73	0	1.65	34	0	0	0	150	90	125	1	1	0	0	0	1	0	0	0	0	0	3	22	100	1	1	0		16.97	14.9	45.7	1.7	302	44.2	49.5	356	25.7	10.6	263	85	1.7	0.014	2813	431	37	75	104.2	1	0
612	54	1	1.36	73	0	0	0	86	62	95	0	0	0	0	0	0	0	0	0	0	0	4	25			2	2	60	13.08	14.3	43.5	0.9	270	87	5.7	194	32.3	7.4		3487	354.7	4131	5933	78	49	137	104.7	0	0
613	62	1	0.71	104	0	0	0	137	94	95	0	0	1	0	0	0	0	0	0	0	0	1	34	210	2	2	0	41	14.09	15.1	45.9	1	264	77.5	17	140	22.1	3.3	210	2735	229.2	2332	369	69	41	93	106	0	0
614	86	0	0.56	90	0	0	0	118	86	63	1	0	1	0	0	0	0	0	0	0	0	1	61	150	1	3	3	63	14.57	12.6	36.1	0	297	66.4	23.4	152	8.8	4.7	191	258	8.6	1215	4768	109	43	131	109.3	0	0
615	82	1	1.15	81	0	0	0	92	59	71	1	0	0	0	0	0	1	0	0	0	0	1	45			4	0	68	7.94	13.1	39.5	2.1	167	66.5	22.9	120	30.2	6.1		922	7.3	1590	8321	71	38	77	110.9	0	0
616	58	1	1.13	95	0	0	0	66	48	81	1	0	1	0	0	0	0	0	0	0	0	4	50	70	1	4	0		25.9	10.5	32.3	10.6	228	94.1	2.1	240	17.5	4.7	121	180	4	41		50	44	80	111.7	0	0
617	65	1	1.66	55	0	0	0	115	64	73	1	0	1	0	0	0	0	0	1	0	0	1	30	150	1	2	3	78	9.88	11.8	35.5	0.4	173	60.7	29.4	110	19.3	5.8	133	402	7.2	8254	1850	97	25	73	115.8	0	0
618	67	1	0.92	85	1	0	1	96	73	89	0	0	1	0	0	0	0	0	0	0	0	2	31	200	2	2	5		25.74	17.1	51.6	2.5	271	86	7.9	175	27.1	4.3	212	116	5.1	9	66	134	73	105	123.5	0	0
619	63	1	1.55	43	0	0	0	110	63	114	1	1	1	0	0	0	0	0	0	0	0	1	49	200	2	3	0	81	18.27	10.9	33.5	5.4	236	89.2	6.3	493	26.6	5.3	139	195	2.5	12420	7944	112	20	821	126.2	1	0
620	67	0	0.61	95	1	0	0	135	66	82	0	1	0	1	0	0	0	0	1	0	0	1	45	150	2	1	5	72	23.8	10.7	32.9	3.5	42	88.9	8.7	85	19.4	2.2	135	45	2.8	122	1260	92	35	35	128.1	0	0
621	65	1	0.71	103	0	0	0	113	72	86	0	1	1	0	0	0	0	0	0	0	0	3	34	220	2	2	0	61	12.46	14.1	42.8	2	298	76.9	13.7	221	16.7	4.1	159	236	8.6	993	4366	85	31	94	133.8	0	0
622	60	1	1.1	101	0	0	0	132	86	110	1	0	1	0	0	0	0	0	0	0	0	1	48			2	0	51	11.22	15.7	44.7	0	232	70	19.7	322	23.2	3.6		361	6.5	1312	1173	127	39	94	135	0	0
623	54	1	4.41	14	0	0	0	89	53	93	0	1	0	1	0	0	0	0	0	0	0	4	50	300	1	1	0	132	14.79	12.8	38	3.9	126	70	18.5	120	76	11.1		329	11.5	5963	3157	66	32	39	135.5
624	70	1	1.16	49	0	0	0	100	60	69	0	0	1	0	0	0	0	0	0	0	0	1	41	250	2	1	0	55	12.5	9.7	28.9	2.4	211	83.3	7.8	91	20.9	6.7	143	1978	292.6	8824	1778	72	52	47	142.9	0	0
625	56	1	0.51	115	0	0	0	118	72	55	1	1	1	0	1	0	0	0	0	0	0	1	48	300	2	2	4		8.94	13.9	41.7	0	248	67.9	24.1	237	21.1	4.3	196	198	13.5	0.08	98	76	39	112	144.9	0	1
626	79	1	0.84	84	0	0	0	124	69	153	1	0	0	0	0	0	0	0	0	0	0	1	70			4	0		12.82	12.5	37.9	2.4	325	87.9	5.2	151	16.4	2.9		33	1.2	16	2152	50	41	64	147	0	0
627	78	0	0.82	69	0	0	0	112	69	93	1	1	0	0	0	0	0	0	0	0	0	1	55			4	0		6.9	10.1	31	0	788	81.9	9.6	155	25.7	4.6	104	37	1.7	19	91				148.1	0	0
628	67	1	1.45	49	0	0	0	119	83	94	1	0	0	0	0	0	0	0	0	0	0	2	12			2	3	111	9.42	12.3	38.3	0	259	69.1	23.3	184	23.9	5.9		118	3.5	1552	32094	99	21	105	150.1	0	0
629	80	1	0.86	93	0	0	0	71	55	74	0	0	0	0	0	0	0	0	1	0	0	4	31	300	1	4	0		7.24	7.5	22.4	10.8	252	81.8	11.8	120	19.5	4.8		44	0.8	11	550	109	34	63	151.1	0	0
630	79	0	0.47	88	1	0	0	81	49	70	0	0	0	0	0	0	0	0	1	0	0	4	41	400	1	1	0		17.07	10.2	32.4	0.6	314	71	23.1	108	26.4	3.6	139	772	108.8	2.24	3231	104	29	57	154.6	0	0
631	65	1	0.73	103	0	0	0	125	90	94	0	1	0	0	1	0	0	0	1	0	0	1	37			3	0	197	7.94	11.7	34.2	1.7	192	75.6	14.2	214	12.1	2.4		202	4.3	1553		74	29	78	155.3	0	0
632	47	1	0.81	105	0	0	0	133	93	98	0	0	1	0	0	0	0	0	0	0	0	1	68	70	1	4	0		13.4	15	47.1	0.7	323	81.7	9.3	145	10.1	5.7		48	0.4	<3	68	67	47	81	156.3	0	0
633	77	0	1.51	57	0	0	0	90	45	90	0	0	0	0	0	0	0	0	1	0	0	1	60			2	0		9.37	10.7	33.7	3.3	389	81.6	11.7	209	38.5	7.5		688	21.6	49	34650	182	18	78	157.5	0	0
634	79	1	2.27	26	1	0	1	164	84	89	1	1	0	1	0	0	0	0	0	0	1	1	48			3	0	232	8.08	9.1	27.1	1.5	163	84.9	6.1	195	83.6				24.4			124	30	99	166.2	1	0
635	82	0	1.49	47	0	0	0	110	74	118	1	0	0	0	0	0	0	0	0	0	0	1	37	60	2	1	0		13.78	11.3	32.5	1.4	234	91.7	4	117	26.1	6.3	145	195	3.5	565	20196	72	33	67	178.6
636	47	1	2.26	67	0	1	0	70	41	130	1	0	0	0	0	0	0	0	0	0	0	4	10			2			15.87	13.7	40.2	7.6	313	87.7	6.2	194	60.7	11.7	179	3363	282	15298	9286	394	30	63	179	0	0
637	70	1	1.16	60	0	0	0	102	62	118	1	1	1	0	0	0	0	0	1	0	0	1	61			1	0		8.71	9	25.6	6.1	192	88.7	3.1	293	21.9	5		42	1.5	16	236	39	37	33	180.6	0	0
638	68	1	2.49	25	1	0	0	69	58	97	0	1	1	0	0	0	0	0	1	0	0	4	44			2	5	85	9.14	8.2	25.6	0	211	80.2	10	167	35.8	9.5	165	1917	84.5	6600	15927	63	44	92	183.6	1	0
639	56	1	1.08	77	0	0	0	139	88	103	0	1	0	0	0	0	0	0	0	0	0	1	55			3	0	33	8.21	15.4	45.4	3	204	72.3	18.6	281	13.9	7.1		450	14.9	936	921	374	49	167	185.2	1	1
640	52	1	1	105	0	0	0	151	89	51	1	0	0	0	0	0	0	0	0	0	0	1	65	200	1	1	0	86	14.81	15.7	47	0	223	71.1	20.5	133	36.7	5.4		1357	19.6	1786	815	65	53	98	206.9	0	0
641	63	1	1.12	93	0	0	0	80	40	60	1	0	0	0	0	0	0	0	0	0	0	4	41	300	1	1	2		11.97	10.6	31.9	0.1	553	76.7	13.8	197	23	3.8	134	385	21.5	8715	6532	115	25	57	210.9	0	0
642	81	1	0.71	97	0	0	0	160	77	96	0	0	0	0	0	0	1	0	0	0	0	1	66			1	0	894	13.5	11.6	33.6	2.1	187	88.5	8.8	106	13.1	1.6		69	3	37	1291	28	40	43	222.3	0	0
643	62	1	0.88	95	0	0	0	99	65	94	0	0	0	1	0	0	0	0	0	0	0	1	50			4	0		7.84	12.4	37.1	1.1	173	82.3	9.4	130	15.8	3.5		96	1.7	939	12326	82	43	65	229.4	0	0
644	38	1	0.92	118	0	0	0	96	57	129	1	0	1	1	0	0	0	0	0	0	0	1	46			1	2	83	18.2	16.7	49.9	2.7	261	81.6	11.1	134	13.1	3.6		2450	127	5195		186	51	77	252.4	0	0
645	44	1	0.92	104	0	0	0	117	78	110	0	0	1	0	0	0	0	0	0	0	0	2	43	210	2	3	0	495	21.11	16	46.6	5	210	82.5	8.1	153	12.5	5.7	191	2433	58.1	4606	1547				259.6	0	0
646	77	1	0.6	97	0	0	0	129	96	80	1	0	1	0	0	0	0	0	0	0	0	3	19	100	2	4	0		11.07	14.1	40.4	2.2	184	67.3	20.8	187	13.2	3.9		1600	4.9	307	3242	43	84	55	282.6	0	0
647	56	1	0.82	115	0	0	0	101	75	135	1	0	1	0	0	0	0	0	0	0	0	1	30	220	2	3	0	60	21.65	16.6	48.5	2.9	196	84.7	5.1	138	14.8	4.9	152	2154	69.2	4250	4510	43	45	70	282.6	0	0
648	72	1	1.28	55	0	0	0	76	50	137	0	1	0	0	0	0	0	0	0	0	0	2	51	250	1	3	3	96	6.8	9.6	29.7	13.2	166	93	3.8	414	50.7	4.7	51	1516	5.7	287		77	7	11	291.5	0	1
649	68	1	1.04	73	0	0	0	118	77	96	0	0	0	0	0	0	0	1	0	0	0	1	48			2	5	78	11.31	13.1	37.6	0.2	177	83.2	7.5	164	32.6	6.7	195	346	4.9	2257	2415	119	34	114	365.1	0	0
650	40	1	0.95	123	0	0	0	105	86	66	0	0	0	0	1	0	0	0	0	0	0	1	42	300	1	1	0	81	7.08	17.8	51.7	0	358	43.5	48.9	188	13.7	5.6	248	72	0.9	3	13					0	0
651	46	0	0.64	107	0	0	0	129	64	85	1	0	0	0	0	0	0	1	0	0	0	1	79	80	1	4	0		5.25	13.5	40.7	0	227	58.9	31	232	13.3	2.9	132	137	1.6	4		45	61	47	<0.3	0	0
652	81	1	1.18	66	0	0	0	105	67	92	1	1	0	0	1	0	0	1	0	0	0	1	38	280	1	3	0	69	12.68	14.9	42.8	0	175	71.7	19.3	276	30.7	6	131	75	1.6	20	595	79	43	60	<0.3	0	0
653	84	1	1.3	53	0	0	0	100	51	54	1	0	0	0	1	0	1	0	0	0	0	1		90	1	4	0		5.75	12.5	38.6	0	151	58.4	29	103	27.4	7.8	146	99	3.1	54	594	78	36	76	<0.3	1	0
654	63	1	0.91	100	0	0	0	94	67	67	0	0	0	0	0	0	0	0	0	0	0	1	55	200	1	3	0	475	8.88	13	39.2	0	200	81.9	9.3	124	20.1	6		473	54	187	120	87	37	79	<0.3	0	0
655	48	1	0.72	115	0	0	0	146	95	113	1	0	1	0	0	0	0	0	0	0	0	1	40			3	0	52	8.41	15.2	43.3	0	291	61.2	30.8	185	15.2	4.8		897	19	28	154	89	54	103	<0.3	0	0
656	68	1	0.84	90	0	0	0	141	71	95	1	0	0	0	0	0	0	0	0	0	0	1	33			2	0		9.19	14.4	42.2	0	351	80	12.9	124	10.3	5		100	3.9	101	1111	76	36	104	<0.3	0	0
657	58	0	0.71	94	0	0	0	147	94	114	0	1	0	0	0	0	0	0	0	0	0	1	51	70	2	4	0		7.01	13.8	42	0	181	71.6	18.5	380	23.4	3.1	135	195	18.3	923	1261	203	24	50	<3	0	0
658	65	1	1.07	102	0	1	0	183	120	88	0	0	0	0	0	0	0	0	0	0	0	4	39	220	2	1	2		7.65	15.5	49.2	0	255	20.1	73	306	23.6	8.3	161	804	54	513		15	18	28		0	0
659	52	1	0.84	101	0	0	0	127	75	115	1	0	0	0	0	0	0	0	0	0	0	1	70			2	0		14.98	8.1	25.6	0	241	56.3	36.7	217	49.6	4.6	120	16	0.4	4	8	428	18	38		0	0
660	75	0	0.86	49	1	0	1	135	72	52	1	0	0	0	0	0	0	0	0	0	0	4	19	150	2	1	0	83	10.33	14.1	42	0	250	75.5	19.9	159	47.7	6.2	153	817	85.8	878	3022	96	19	40		0	0
661	79	1	0.86	82	0	0	0	145	73	74	1	1	0	0	0	0	1	0	0	0	0	1	60	150	2	2	0	64	7.29	14.1	42.6	0.2	234	67.7	21	217	18.9	4.3	120	193	10.8	143	85	35	49	41		0	0
662	67	1	1.08	71	0	0	0	129	86	90	1	0	0	0	0	0	0	0	0	0	0	1	46	160	1	1	0	74	7.48	15.8	45.1	0.7	325	60.5	34.6	183	20.1	3.8	154	16	0.6	4	57	135	80	41.3		0	0
663	53	1	1.22	52	1	1	1	66	54	46	0	0	0	0	0	0	0	0	1	0	0	3	8	150	2	1	5	98	13.59	14.3	44	0	258	32.1	57.7	264	16	6.1	171	58	0.8	8		92	26	44		0	0
664	42	0	0.69	108	0	0	0	76	43	94	0	0	1	0	0	0	0	0	0	0	0	1	64	50	1	4	2		13.97	13.9	40.9	7.5	337	86.2	11.6	138	12.8	4.8		156	5.8	127	41	41	42	44		0	0
665	73	1	1.19	45	1	0	0	184	124	116	1	0	0	0	0	0	0	0	0	0	0	1	39			1	0		4.52	8.6	26	2.2	325	83.9	9.1	112	24.7	5.3		35	2	23	10044	125	20	50		0	0
666	80	1	0.88	83	0	0	0	166	65	103	1	1	0	0	0	0	0	0	1	0	0	1	66	150	2	4	0		10.55	14.1	43.7	0.6	193	81.9	9.4	170	17.7	2.9	155	38	1.1	8	137	62	47	54		0	0
667	77	1	0.94	78	0	0	0	151	62	60	1	1	0	0	0	0	0	0	0	0	0	1	53	300	2	3	0	74	9.1	15.8	47.3	0	196	59.9	31	125	14.4	7.2	132	259	12.9	0.252		210	34	57		0	0
668	48	0	0.76	94	0	0	0	95	57	102	0	0	0	0	0	0	0	0	1	0	0	1	65			4			12.15	11.1	35	0.2	149	90.1	4.6	115	12.2	2.7	194	39	0.6	<3	222	59	52	58		0	0
669	49	1	0.99	102	0	0	0	148	94	78	1	0	1	0	1	0	0	0	0	0	0	1	46			3	0	68	7.96	16.8	47.5	0	233	55.1	33	148	15.9	5.9		99	1.4	8	44	166	29	58.8		0	1
670	60	1	1.15	69	0	0	0	163	95	75	1	0	1	0	0	0	0	0	0	0	0	1	73	70	2	4	0		5.78	15.1	43.1	0	189	50.8	34.7	181	14.7	7.8		188	3.8	17	322	107	39	59
671	64	1	1.17	75	0	0	0	108	58	68	1	1	0	0	0	0	0	0	0	0	0	1	58	190	2	1	2	63	13.13	16.7	48.2	0	311	49.4	38.4	128	24.5	7.4	136	78	1.2	72	10	121	28	61		1	0
672	69	1	1.38	38	1	1	1	0	0	115	0	0	0	0	0	0	0	0	0	0	0	4	39			2	2	29	7.19	13.7	42.7	0	116	22.6	70.3	267	16.8	6.6	144	302	4.7	11	39	90	36	61		0	0
673	70	1	1.21	84	0	0	0	140	86	82	1	1	1	0	1	0	0	0	0	0	0	1	74			3	0	80	11.22	14.3	42.4	2.3	215	85.1	9.3	264	21.9	5.4		168	4	24	31	60	44	61		0	0
674	50	1	0.92	111	0	0	0	141	86	87	0	0	1	0	0	0	0	0	0	0	0	1	52	180	2	1	3	71	10.09	14.8	42.7	0	291	47.5	39.9	134	12.1	6	143	182	3	4	6	107	42	64		0	0
675	56	1	0.85	100	0	0	0	140	82	81	1	0	1	0	0	0	0	0	0	0	0	1	51			1	0	35	5.44	20.1	60.6	0.2	180	72.5	19.6	163	8.8	6.4	195	66	3.5	53	57	156	32	65		0	0
676	56	1	1.05	80	0	0	0	145	98	114	0	0	0	0	0	0	0	0	0	0	0	1	77			4	0		7.77	15.8	44.4	0.6	148	45.4	42.3	118	18.1	7.4		41	1	24	36	216	49	66		0	0
677	64	1	1.08	69	0	0	0	199	115	125	1	0	1	0	0	0	0	0	0	0	0	2	30	150	2	1	3	61	13.06	14.1	40.2	0	140	79.7	13.3	167	20.3	5.1	155	133	5.9	1447	14135	60	67	66		0	0
678	77	1	0.8	91	0	0	0	153	87	89	1	0	0	0	0	0	0	0	0	0	0	1	50	150	1	1	0	50	14.32	15.1	44.9	0.8	250	88.8	5.9	163	17.9	4.3	146	113	5.4	15	17	147	31	67
679	54	1	0.87	103	0	0	0	161	91	47	0	0	1	0	0	0	0	0	0	0	0	1	44	220	1	1	0	78	5.97	14.7	42	1.1	244	58.6	32.1	117	16.8	4.9	141	75	3.7	55	184	131	30	68		0	0
680	66	1	0.91	88	0	0	0	122	61	75	1	1	0	0	1	0	0	0	0	0	0	1	43	250	1	3	0	685	18.27	13.9	41.5	0.6	432	84.1	10.3	245	18.1	5.4		170	11.2	46	302	41	50	68		1	0
681	56	1	0.93	91	0	0	0	53	39	44	0	1	1	0	0	0	0	0	0	0	0	4	57			1	5	46	11.67	15.3	45.7	0	229	36.3	55	237	14	7.6	147	95	0.8	4	37	224	50	69		0	0
682	61	1	1.36	56	0	0	0	130	66	86	0	0	0	0	1	1	0	0	0	0	0	4	19	120	1	2	5	775	10.52	11.5	36.3	0	203	56.8	28.8	250	31.1	5.5	148	62	1.5	23	2161	67	45	70		0	0
683	55	1	1.14	73	0	0	0	135	75	76	1	1	1	1	0	0	0	0	0	0	0	1	30			1	0	77	7.08	12	34.8	0	291	56.2	33.8	248	21.6	5.4	128	88	1.8	8	8	185	35	71		0	0
684	61	1	0.92	89	0	0	0	98	63	92	1	1	0	0	0	0	0	0	0	0	0	1	47			3	0	74	8.8	13.4	38.5	0	360	62.5	24	197	7.5	4.6	139	80	6	441	2828	143	24	76		0	0
685	77	0	1.02	52	1	0	0	186	111	105	1	1	0	0	0	0	0	0	0	0	0	2	36	270	1	2	0	53	5.88	8.7	25.8	0.4	142	84.4	9.1	105	27.8	6	140	242	12.8	141	3463	44	39	76		1	0
686	53	0	0.57	120	0	0	0	122	83	98	1	0	1	0	0	0	0	0	0	0	0	1	50			2	0	52	9.34	13.4	37.8	0	281	86.2	9.8	189	8.2	3.3		357	46.2	210	881	158	35	83		0	0
687	40	1	0.95	115	0	0	0	95	61	53	0	1	1	0	0	0	0	0	0	0	0	1	54	240	1	2	0	88	8.23	15.9	45.1	0	289	34.5	55.4	312	11.2	5.2	206	69	1.5	11	14	168	31	84		0	0
688	57	1	1.46	52	0	0	0	120	70	56	1	0	0	0	0	0	0	0	0	0	0	1	60	240	2	1	0	57	9.36	13.7	40.4	0	252	44.7	36.4	112	24.3	4.5	149	83	1.3	10	65	71	41	84		0	0
689	27	1	1.07	114	0	0	0	150	93	81	1	0	0	0	0	0	0	0	0	0	0	1	76	60	1	4	0		3.6	16.3	45.8	0	221	38	48	96	16.5	7.8	187	141	2.2	6	34	47	60	84		0	0
690	76	0	0.55	78	1	0	0	178	112	80	1	0	0	0	0	0	0	0	0	0	0	1	81	70	1	4	0		20.22	14.1	44.5	0	241	89.1	6	234	11.1	2	163	81	7	66	10479	108	30	86		0	0
691	58	1	1.24	75	0	0	0	86	62	77	1	0	0	0	0	0	0	0	0	0	0	2	50			2	2	65	14.6	15.7	46	0	225	76.5	11.3	132	29.2	5.4		1188	32.7	4079	4972	112	57	86		1	0
692	86	1	0.92	83	0	0	0	184	104	95	1	0	0	0	0	0	0	0	0	0	0	2	52	200	2	3	0	45	12.54	13.1	38	2.5	203	90	4.7	173	21.7	4.6	146	122	10.4	46	60	91	41	87		0	0
693	75	0	0.65	91	0	0	0	102	56	98	0	1	0	0	0	0	0	0	0	0	0	1	36	250	1	2	0	153	5.77	10	29.6	0	216	63.9	27.6	138	10.2	4.9	169	502	11.3	1550	2976	74	44	87		0	0
694	68	0	0.75	82	0	0	0	112	77	71	1	0	0	0	0	0	1	0	0	0	0	1	76			1	0	74	8.12	12.8	38.8	0	151	35.6	53.8	151	15.5	4	156	144	3.2	36	559	175	47	87		0	0
695	78	1	1.3	65	0	0	0	124	77	80	1	1	0	0	0	0	0	0	0	0	0	1	55	500	1	2	0	61	8.68	11.1	32.4	0	225	77.9	12.7	243	25.8	7.7		329	25.8	913	2692	166	27	91		1	0
696	62	1	1.11	70	0	0	0	169	99	93	0	1	0	0	0	0	0	0	1	0	0	1	63	300	2	1	0	80	7.78	10.3	31.9	0	291	70.3	17.8	443	14.3	4.2	166	66	1.5	<0.01		154	23	92		0	0
697	69	1	0.96	80	0	0	0	184	96	71	1	0	0	0	0	0	0	0	0	0	0	1	47	150	1	1	0	140	10.2	14	40.9	0	160	51.4	39.2	181	14.3	7	147	68	3	14		88	34	93		0	0
698	56	1	1.47	65	0	0	0	89	52	99	1	0	0	0	0	0	0	0	0	0	0	1	57	150	1	1	0	254	8.46	14.1	43.9	0	245	63.4	24.5	107	18.8	2.4	172	80	4.6	31		86	63	93		0	0
699	73	0	0.71	85	0	0	0	197	132	108	0	0	0	0	0	0	0	0	0	0	0	2	22	150	1	1	3	53	10.31	13.2	39.9	2.6	232	87.4	9	224	16.2	6.8	225	401	33.3	237	3311		43	97		0	0
700	60	1	1.44	34	1	0	1	111	70	105	1	1	1	0	0	0	0	0	0	0	0	4	21	300	2	1	5	122	12.05	10.3	34.7	0	534	79.1	14.8	164	57.4	8.6	155	244	5.8	7170	33286	66	18	98		0	1
701	62	1	1	80	0	0	0	163	92	74	1	0	0	1	0	0	0	0	0	0	0	1	79			1	0		5.98	15.4	47.1	0	222	56.7	31.1	109	17.1	5.5		148	1.1	17	39	253	43	98		0	0
702	74	1	1.03	71	0	0	0	119	65	73	1	1	1	0	1	0	0	0	1	0	0	3	45	200	2	3	0	58	7.85	14.6	44	0	143	46.1	41.6	218	18.1	6.5	167	207	17.5	93	316	83	34	99		0	0
703	51	1	0.91	106	0	0	0				1	0	0	0	0	0	0	0	0	0	0	1	43	120	1	1	0		9.14	16.3	49.3	0	188	49.3	33	146	13.5	6.9				96		211	32	100		1	0
704	59	1	0.79	111	0	0	0	170	97	54	0	0	1	0	0	0	0	0	0	0	0	1	40	200	2	1	0	66	21.16	15.4	46.4	0.6	226	82.9	10.7	129	16.6	3.5	203	172	8.2	0.071	54	47	60	101		0	0
705	59	1	1.1	94	0	0	0	130	78	78	0	0	0	0	0	0	0	0	0	0	0	1	51	200	1	2	0	58	7.88	14.6	42.4	0	153	60.9	28.2	146	13.4	5.1	189	74	1.8	21		125	46	105		0	0
706	58	1	1.55	41	1	1	1	99	45	45	1	0	0	1	0	0	0	0	0	0	0	4	46	80	2	1	5	44	8.87	15.8	47.2	0	164	39.1	51.8	284	19.3	9	207	277	3.2	11	106	134	29	110
707	67	1	0.93	85	0	0	0	111	72	72	0	0	1	0	0	0	0	0	0	0	0	1	56			1	0		9.34	16.8	49.5	0	231	55.4	31.5	111	14.8	7.7	210	72	1.5	7	480	100	31	112		0	0
708	60	1	0.76	98	0	0	0	133	96	85	0	0	1	0	0	0	0	0	0	0	0	1	40			1	0		9.94	15.7	44.6	0	248	63	26.2	93	12.5	6.2		829	81	1675	1386	79	47	113		0	0
709	77	0	1.77	27	0	0	0	111	88	80	1	1	1	0	1	0	0	0	0	0	1	1	70			1	0		8.81	11.9	35.2	0	199	62	29.3	214	44.4	7.2	202	82	2.4	16	392	81	60	113		0	1
710	69	1	1.2	60	0	0	0	120	62	49	1	1	1	0	0	0	0	0	0	0	0	2	50	220	1	3	0	559	12.42	14.4	43.2	0.1	190	69.4	20.6	181	21.4	5.8	184	55	2	14	117	69	38	115		0	0
711	40	1	0.77	118	0	0	0	103	66	74	0	0	0	0	0	0	0	0	0	0	0	1	60	260	1	1	3	63	8.93	14.1	41.3	0.4	297	74.5	19.4	91	8.7	4	210	970	127.5	739	449	200	38	118		0	0
712	42	1	0.92	102	0	0	0	137	82	93	0	0	1	0	0	0	0	0	0	0	0	1	64	70	1	4	0		6.47	15.9	45.3	0	274	53.7	34.1	97	9.1	5.4	234	98	1.2	<3	14	52	48	120		0	0
713	66	1	0.93	89	0	0	0	159	96	60	0	0	1	0	1	0	0	0	0	0	0	1	42	190	2	1	0	40	11.57	14.8	43.5	0.1	265	68.3	23.3	134	11.5	6.6	240	246	17.2	79		128	33	127		0	0
714	48	1	0.68	124	0	0	0	150	94	94	0	0	1	0	0	0	0	0	0	0	0	1	44	160	1	1	0	50	11.01	15.4	44.3	0	313	72.8	20.3	234	9	4.6	216	644	49.1	348	886	101	32	138		0	0
715	74	0	0.64	88	0	0	0	194	85	40	1	0	0	1	0	0	0	0	0	0	0	1	34			1	0		9.64	13.5	40.4	0	285	67.3	24.7	106	19.4	4.8	242	59	2.5	23	747	86	50	138		0	0
716	58	1	0.95	91	0	0	0	176	91	64	1	0	0	0	1	0	0	0	0	0	0	1	57	210	1	3	0		8.26	17.1	48.5	0	244	48.2	43.3	113	14.4	8.2	220	123	2	7	182	50	38	139		0	1
717	48	1	1.15	108	0	0	0	88	56	48	0	0	1	1	0	0	0	0	0	0	0	4	54	210	1	1	2	32	7.98	15.2	43.4	0	240	34.5	59.1	272	17.1	6.6		76	1.5	50	16	109	38	139		0	0
718	78	1	0.81	93	0	0	0	152	113	82	0	0	1	0	0	0	0	0	0	0	0	3	42	130	2	1	0		11.68	13.3	38.3	0	73	83.1	8.4	229	12.8	4	248	179	12.1	971	4737	91	48	140		0	0
719	55	1	1.19	96	0	0	0	166	82	64	0	0	0	0	0	0	0	0	0	0	0	1	48	270	1	1	0	93	7.86	15	44.2	0	204	63.5	29.2	155	19.6	4.8	254	876	51.9	490	149	60	54	143		0	0
720	67	1	1.22	69	0	0	0	111	63	80	0	0	0	0	0	0	0	0	0	0	0	1	50	220	1	1	0	62	9.45	14.3	43.9	0	253	68	23.4	176	15.1	8.8		385	55.5	331	82		46	146		0	0
721	57	1	0.97	100	0	0	0	138	105	62	0	0	1	0	0	0	0	0	0	0	0	1	50			2	0	73	11.61	15.1	44.2	0	296	35.1	56.3	118	15.9	7.1	226	106	1.8	15	32	63	31	149		0	0
722	75	0	1.47	35	0	0	0	146	87	116	1	1	0	0	0	1	1	0	0	0	1	2	22	100	1	1	0	116	15.04	14.2	43	0	280	58.7	34	156	23.7	8.2	254	68	1.6	23	9879	65	43	150		0	0
723	72	1	1.47	57	0	0	0	100	59	63	1	0	1	0	0	0	0	0	0	0	0	1	42			2	0	66	16.36	12.9	40	0	138	74.3	18.8	140	26.5	6.4		118	2.5	27	82	50	46	155		0	0
724	43	1	0.94	112	0	0	0	202	112	71	0	0	0	0	0	0	0	0	0	0	0	1	47	200	2	1	0	49	13.87	15.6	44.6	0	335	39.4	47	172	13.7	6.2	232	223	2.7	34	58	50	47	158		0	0
725	86	0	0.85	62	0	0	0	138	52	66	0	0	0	0	0	0	0	0	0	0	0	1	55	170	2	3	0		6.85	11.6	36	1.4	218	61.2	24.2	117	17.2	5.9		441	8.6	157	2548	112	37	179		0	0
726	62	1	1.03	77	0	0	0	172	108	73	0	0	0	0	0	0	0	0	0	0	0	1	45	250	1	3	0	74	11.67	16.2	48.8	0	190	73.5	21.3	121	15.2	3.1	291	2707	218.6	1219	1421	34	47	180		0	0
727	35	1	0.84	125	0	0	0	150	92	104	1	0	1	1	0	0	0	0	0	0	0	1	49	150	2	3	0	39	6.95	16.1	46.9	0	253	51.6	41.4	109	10.7	5.9	310	109	1.1	19	123	183	42	181		0	0
728	47	1	1.09	101	0	0	0	172	99	94	0	1	0	0	0	0	0	0	0	0	0	1	38	320	2	1	0	62	16.28	15.1	43.6	0	322	56.1	35.6	173	19	4.8	255	120	2.8	40	216	152	35	182		0	0
729	67	0	0.91	65	0	0	0	160	86	67	1	0	0	0	0	0	0	0	0	0	0	1	37			2	0	74	19.9	14.3	41.7	0	336	37.5	53.7	175	19.8	5.5	246	155	2.5	26	132	90	55	184		1	0
730	59	1	1.06	76	0	0	0	179	93	63	0	0	0	0	0	0	0	0	0	0	0	1	50			1	0	60	9.53	15.5	47.2	0	355	50.4	41.8	127	14.5	6.9	288	85	1	21	35	63	62	188		0	0
731	47	0	0.9	87	0	0	0	120	80	75	0	0	0	0	0	0	0	0	0	0	0	2	38			1	0	531	9.55	15.1	44.1	1.6	246	70	22	111	27.4	4.9	296	121	25	114	982	239	42	201		0	0
732	62	1	0.8	95	0	0	0	108	68	68	0	1	0	0	0	0	0	0	0	0	0	4	40	280	2	1	4	162	8.36	12.9	38.1	0	246	41.5	46.6	155	17	5.8	196	118	2.7	8	12					0	0
733	71	1	0.74	93	0	0	0	185	87	59	1	1	0	0	0	0	0	0	0	0	0	1	53	450	1	3	0	1932	8.38	15	43.3	0	217	69.1	22.3	158	18.2	4.8	181	217	6.2	0.028	19					0	0
734	56	1	0.68	107	0	0	0	160	82	96	1	0	1	0	0	0	0	0	0	0	0	2	45			1	0	90	13.19	15.4	44.7	0.9	298	92.8	4.8	142	13.4	4.3	203	1155	111.6	308	35					0	0
735	63	1	0.92	88	0	0	0	162	95	67	0	0	1	0	0	0	0	0	0	0	0	1	48			1	0		10.92	15.6	47.1	0	195	63.2	28.5	132	16.9	4.4	140	65	0.9	5	36					0	0
736	73	1	1.08	68	0	0	0	163	94	92	1	1	0	1	0	0	0	0	0	0	0	1	64			4	0		7.49	15.8	46.3	0.6	230	56.3	34.3	175	21.2	5.7		98	2.4	7	57					0	0
737	59	1	1.06	72	0	1	0	70	48	122	0	0	1	0	0	0	0	0	0	0	0	4	49	250	1	2	6	60	16.23	16.6	49	0	250	37.3	53.1	245	16.7	7.6	241	73	1.6	29	60					0	0
738	68	1	0.93	80	0	0	0	143	81	69	1	0	1	0	0	0	0	0	0	0	0	1	74	100	2	3	0		8.41	12	34.9	0	183	59.4	28	151	14.8	5.6	130	118	2.5	53	258					0	0
739	83	0	0.98	54	0	0	0	70	69	96	1	0	0	0	1	0	0	0	0	0	0	1	63	70	1	4	0		6.86	12.2	36.5	0	124	42	49	191	20.9	3.5	149	210	3.2	17	736					0	0
740	80	0	1.2	43	0	0	0	91	59	98	1	1	0	1	0	0	0	1	0	0	0		64	60	1	4	0		19.56	11.4	33.5	4.8	324	80.4	13.4	191	36	7.2	133	63	2.1	119	877					1	0
741	86	0	0.75	72	0	0	0	204	83	67	1	0	0	0	1	0	0	0	0	0	0	1	49			3	0		6.28	11.9	36	0	197	65.6	28	143	17.2	5		77	2.2	14	1878					0	1
742	81	1	1.47	49	1	0	0	193	100	93	0	1	0	0	0	0	0	0	0	0	0	3	32	350	1	3	0	72	10.07	13.4	39.3	0.5	158	83.1	10	209	18.3	2	107	173	14.8	528	2573					0	0
743	78	1	1.21	67	0	0	0	137	88	85	0	1	0	0	0	0	0	0	0	0	0	1	34	140	2	2	0	43	8.74	12.2	36.9	3.4	100	84.6	9.3	292	15.3	6.2		94	2.1	20	2739					0	0
744	71	1	1.31	55	1	0	0	159	87	88	1	1	1	0	0	0	0	0	0	0	0	3	33	70	2	4	3		10.04	13.3	41.9	0.4	482	76.4	10.7	152	27.3	8.8	85	166	3	35	3430					0	0
745	74	0	0.68	92	0	0	0	117	76	153	0	1	0	0	0	0	0	1	0	0	0	1	27	70	1	4	0		9.13	11.8	34.8	0	260	71.7	20.7	260	12.7	5.5	148	171	11.8	267	3663					0	0
746	78	0	0.43	89	0	0	0	101	59	107	0	0	0	0	0	0	0	0	0	0	0	4	44	200	1	1	2	51	11.12	9.7	30.1	0	598	81.8	11.5	179	15.3	3.2	211	986	136.7	725	4123					0	0
747	39	1	2.62	30	1	0	0	192	123	118	1	1	0	0	0	0	0	0	0	0	0	4	31			2	4	71	9.22	13.6	39.7	0.8	391	84	10.4	350	31	7.4	252	305	11	271	21863					0	0
748	78	1	1.27	51	0	0	0	122	75	87	1	1	0	0	0	0	0	0	0	0	0	3	23			3	2		6.67	13.9	42.3	0	188	87.2	10.3	228	30.2	4.9	161	61	3.4	243	>35000					0	0
749	57	1	0.86	96	0	0	0	123	83	75	0	0	0	0	0	0	1	0	0	0	0	1		50	1	4	0		5.58	14.1	42.3	0	222	68.6	19.4	131	10.9	5.2		56	0.9	4						0	1
750	55	1	0.72	105	0	0	0	102	63	75	0	0	1	0	1	0	0	0	0	0	0	1	59	50	2	1	0		6.23	9.9	28.6	0	157	52.1	39.9	104	33.9	4.9		101	1.2	13						1	1
751	58	0	0.7	96	0	0	0	140	70	106	0	0	0	0	0	0	0	0	1	0	0	1	36	100	2	1	0		23.21	11.4	33.4	0	177	89.6	6.1		8.4			86	5.3	31						0	0
752	49	1	0.7	112	0	0	0	156	106	80	1	0	0	0	0	0	0	0	0	0	0	1	54	160	2	1	0		12.02	13.8	40.8	0	275	79.4	13	107	11.4	6.9	136		8.5							1	0
753	70	1	0.91	79	0	0	0	152	93	123	0	0	1	0	0	0	0	0	0	0	0	1	38	120	2	1	0	76	9.4	17.4	51.6	0	283	31	55.4	255	28.8	4.4	217									0	0
754	69	1	1.08	57	0	0	0	177	84	91	0	1	1	0	0	0	0	0	0	0	0	3	38			1	3	57	13.45	15.4	47	0.5	601	75.9	12.9	190												0	0
[truncated: 13 more columns]

## Sheet: coding
Sex	남 1	여 0
Post PCI - AKI	YES 1	No 0
ECMO	시행 1	미시행 0
CRRT	시행 1	미시행 0
HTN	YES 1	No 0
DM	YES 1	No 0
smoking	YES 1	No 0
Hypercholesterolemia	YES 1	No 0
conoray artery Dz.	YES 1	No 0
heart failure	YES 1	No 0
arrhythmia	YES 1	No 0
stroke	YES 1	No 0
malignancy	YES 1	No 0
liver Dz	YES 1	No 0
chronic kidney dz	YES 1	No 0
Killip class
type of contrast medium	scanulx 1	visipaque 2	xenetix 3
vessel dz.	CAOD 1VD =1	CAOD 2VD =2	CAOD 3VD =3	Normal & minimal DZ =4
pre-procdural status	1 IABP	2 Cardiogenic shock		3 CHF	0 해당없음	4 = 1&2	5= 2&3	6 = 1&2&3	7=1 & 3
Before ACEI/ARB	YES 1	No 0
Before Beta blocker	YES 1	No 0
Before Statin	YES 1	No 0
Before Insulin	YES 1	No 0
Before oral DM	YES 1	No 0
Before NSAID	YES 1	No 0
After ACEI /ARB	YES 1	No 0
After Beta blocker	YES 1	No 0
After Statin	YES 1	No 0
After Insulin	YES 1	No 0
After oral DM	YES 1	No 0
After NSAID	YES 1	No 0
survival discharge	생존 1	사망 0
